# Supplementary material for: Molecular signature of COVID-19 prior to its exacerbation by multi-omics survey
Source: PLoS One. 2026 Jul 22;21(7):e0352423. doi: 10.1371/journal.pone.0352423 (PMC13390879; doi:10.1371/journal.pone.0352423)
Supplement: S7 Table — (XLSX) [file pone.0352423.s009.xlsx]

## Sheet: association_2
immune_marker	molecule	estimate	statistic	p.value	parameter	conf.low	conf.high	method	alternative
IL5	LPA 22:0	-0.261944	-1.43623	0.162017	28	-0.568558	0.108571	Pearson's product-moment correlation	two.sided
IL5	LPA 22:2	-0.166357	-0.892718	0.379617	28	-0.496849	0.206275	Pearson's product-moment correlation	two.sided
IL5	LPS 18:0	-0.139153	-0.743565	0.463334	28	-0.475581	0.232786	Pearson's product-moment correlation	two.sided
IL5	LPS 20:0	-0.0864104	-0.458958	0.649808	28	-0.433194	0.282658	Pearson's product-moment correlation	two.sided
IL5	PIP1 36:1	0.159478	0.854821	0.399906	28	-0.213031	0.491508	Pearson's product-moment correlation	two.sided
IL5	PIP2 32:1	-0.125933	-0.671721	0.507266	28	-0.465101	0.245474	Pearson's product-moment correlation	two.sided
IL5	HNRNPA1	-0.061251	-0.32472	0.747807	28	-0.412419	0.305765	Pearson's product-moment correlation	two.sided
IL5	CCL8	0.29015	1.60434	0.11986	28	-0.0783049	0.588864	Pearson's product-moment correlation	two.sided
IL5	SAA1	0.063076	0.334433	0.740545	28	-0.304104	0.413939	Pearson's product-moment correlation	two.sided
IL5	GIPC1	-0.0714597	-0.379098	0.707475	28	-0.420893	0.296441	Pearson's product-moment correlation	two.sided
IL5	CCL7	0.233764	1.27221	0.213763	28	-0.138139	0.547891	Pearson's product-moment correlation	two.sided
IL5	STX8	-0.045808	-0.242648	0.810047	28	-0.399484	0.319738	Pearson's product-moment correlation	two.sided
IL5	DNAJB9	0.0220457	0.116683	0.907944	28	-0.340931	0.379302	Pearson's product-moment correlation	two.sided
IL5	COL11A2	-0.127001	-0.677511	0.503642	28	-0.465951	0.244453	Pearson's product-moment correlation	two.sided
IL5	RRM1	-0.0766729	-0.406913	0.687166	28	-0.425197	0.291653	Pearson's product-moment correlation	two.sided
IL5	TYMP	0.0542174	0.287314	0.775988	28	-0.312149	0.406546	Pearson's product-moment correlation	two.sided
IL5	CHAD	-0.0918546	-0.488112	0.629271	28	-0.437641	0.277601	Pearson's product-moment correlation	two.sided
IL5	LTB4R	-0.124196	-0.662314	0.513185	28	-0.463717	0.24713	Pearson's product-moment correlation	two.sided
IL5	DPYSL2	-0.171211	-0.919542	0.365667	28	-0.500602	0.201486	Pearson's product-moment correlation	two.sided
IL5	CROT	0.21203	1.14806	0.260659	28	-0.1605	0.531685	Pearson's product-moment correlation	two.sided
IL5	NMRAL1	-0.14869	-0.795637	0.432937	28	-0.483081	0.223555	Pearson's product-moment correlation	two.sided
IL5	CFLAR	-0.131726	-0.703156	0.487765	28	-0.469705	0.239929	Pearson's product-moment correlation	two.sided
IL5	SULT2B1	0.0864943	0.459407	0.649489	28	-0.28258	0.433263	Pearson's product-moment correlation	two.sided
IL5	SH3GLB2	0.0259072	0.137134	0.891906	28	-0.337512	0.382605	Pearson's product-moment correlation	two.sided
IL5	SAA2	-0.00833667	-0.044115	0.965126	28	-0.367502	0.352993	Pearson's product-moment correlation	two.sided
IL5	HSPA1B	0.115977	0.61786	0.541661	28	-0.254945	0.457145	Pearson's product-moment correlation	two.sided
IL5	CPPED1	0.195845	1.05678	0.299646	28	-0.176906	0.519462	Pearson's product-moment correlation	two.sided
IL5	FCGRT	-0.193399	-1.04307	0.30584	28	-0.517604	0.179367	Pearson's product-moment correlation	two.sided
IL5	USP4	-0.011533	-0.0610309	0.951768	28	-0.370264	0.350191	Pearson's product-moment correlation	two.sided
IL5	NUDT15	-0.0690107	-0.366043	0.717084	28	-0.418866	0.298685	Pearson's product-moment correlation	two.sided
IL5	PKN2	-0.0572164	-0.303258	0.763935	28	-0.409054	0.309431	Pearson's product-moment correlation	two.sided
IL5	WNK1	-0.080988	-0.42996	0.670515	28	-0.428747	0.287675	Pearson's product-moment correlation	two.sided
IL5	KPNA2	-0.156444	-0.838147	0.409046	28	-0.489144	0.215999	Pearson's product-moment correlation	two.sided
IL5	CD36	0.0574815	0.304667	0.762873	28	-0.309191	0.409275	Pearson's product-moment correlation	two.sided
IL5	MBL2	-0.157581	-0.84439	0.405609	28	-0.49003	0.214888	Pearson's product-moment correlation	two.sided
IL5	LBP	0.0875971	0.465309	0.645309	28	-0.281558	0.434165	Pearson's product-moment correlation	two.sided
IL5	CD5L	-0.360104	-2.04252	0.0506181	28	-0.637648	0.000189989	Pearson's product-moment correlation	two.sided
IL5	CTSV	-0.0332838	-0.176219	0.86139	28	-0.38889	0.330954	Pearson's product-moment correlation	two.sided
IL5	FYN	-0.125862	-0.671338	0.507506	28	-0.465044	0.245541	Pearson's product-moment correlation	two.sided
IL5	CXCL10	0.0104046	0.055059	0.956482	28	-0.351181	0.36929	Pearson's product-moment correlation	two.sided
IL5	CRP	0.0218066	0.115417	0.908938	28	-0.341143	0.379098	Pearson's product-moment correlation	two.sided
IL5	MFAP4	0.109839	0.58475	0.563399	28	-0.260749	0.452213	Pearson's product-moment correlation	two.sided
IL5	DNASE1L2	-0.0261851	-0.138606	0.890753	28	-0.382843	0.337266	Pearson's product-moment correlation	two.sided
IL5	LRRC15	-0.37664	-2.15142	0.0402158	28	-0.648864	-0.0189406	Pearson's product-moment correlation	two.sided
IL5	PCDHAC1	0.0937706	0.498383	0.622106	28	-0.275816	0.439202	Pearson's product-moment correlation	two.sided
IL5	AMY1A	-0.465952	-2.78657	0.00945592	28	-0.707461	-0.127002	Pearson's product-moment correlation	two.sided
IL5	RCN1	-0.169325	-0.90911	0.371052	28	-0.499145	0.203349	Pearson's product-moment correlation	two.sided
IL5	CLPSL1	0.0594175	0.314964	0.755124	28	-0.307433	0.410891	Pearson's product-moment correlation	two.sided
IL5	GZMK	-0.124846	-0.66583	0.510968	28	-0.464234	0.246511	Pearson's product-moment correlation	two.sided
IL5	GSTM3	0.125062	0.667002	0.51023	28	-0.246305	0.464407	Pearson's product-moment correlation	two.sided
IL5	12-HETE	-0.309317	-1.72116	0.096256	28	-0.60245	0.0573428	Pearson's product-moment correlation	two.sided
IL5	12,13-DiHOME	0.0964871	0.512955	0.612006	28	-0.273282	0.441412	Pearson's product-moment correlation	two.sided
IL5	14-HDHA	-0.333509	-1.87194	0.0716953	28	-0.61936	0.0304146	Pearson's product-moment correlation	two.sided
IL5	18-HETE	-0.118774	-0.632973	0.531888	28	-0.459386	0.252291	Pearson's product-moment correlation	two.sided
IL5	9,10-DiHOME	0.126168	0.672997	0.506466	28	-0.245249	0.465288	Pearson's product-moment correlation	two.sided
IL5	12-KETE	0.0192854	0.102067	0.919431	28	-0.34337	0.376936	Pearson's product-moment correlation	two.sided
IL5	Arg	-0.275354	-1.51563	0.140823	28	-0.578259	0.0942666	Pearson's product-moment correlation	two.sided
IL5	Citrulline	-0.257763	-1.41165	0.169069	28	-0.565516	0.113	Pearson's product-moment correlation	two.sided
IL5	Hydroxyproline	0.00442952	0.0234391	0.981466	28	-0.356408	0.364118	Pearson's product-moment correlation	two.sided
IL5	Thr	-0.197804	-1.06778	0.294741	28	-0.520949	0.174932	Pearson's product-moment correlation	two.sided
CXCL9	LPA 22:0	0.170329	0.914661	0.368179	28	-0.202358	0.499921	Pearson's product-moment correlation	two.sided
CXCL9	LPA 22:2	0.209848	1.1357	0.26571	28	-0.162723	0.530045	Pearson's product-moment correlation	two.sided
CXCL9	LPS 18:0	-0.257328	-1.40911	0.169813	28	-0.565199	0.113459	Pearson's product-moment correlation	two.sided
CXCL9	LPS 20:0	-0.281061	-1.5497	0.132444	28	-0.582361	0.0881328	Pearson's product-moment correlation	two.sided
CXCL9	PIP1 36:1	-0.169031	-0.907485	0.371895	28	-0.498918	0.203639	Pearson's product-moment correlation	two.sided
CXCL9	PIP2 32:1	0.0683006	0.362259	0.719879	28	-0.299334	0.418277	Pearson's product-moment correlation	two.sided
CXCL9	HNRNPA1	-0.183987	-0.990474	0.330425	28	-0.510423	0.188797	Pearson's product-moment correlation	two.sided
CXCL9	CCL8	-0.305868	-1.69997	0.10022	28	-0.600018	0.0611383	Pearson's product-moment correlation	two.sided
CXCL9	SAA1	0.0579869	0.307355	0.760847	28	-0.308732	0.409697	Pearson's product-moment correlation	two.sided
CXCL9	GIPC1	-0.141655	-0.757205	0.455252	28	-0.477553	0.230371	Pearson's product-moment correlation	two.sided
CXCL9	CCL7	-0.201475	-1.08842	0.285689	28	-0.523729	0.171223	Pearson's product-moment correlation	two.sided
CXCL9	STX8	-0.130249	-0.695136	0.492699	28	-0.468533	0.241345	Pearson's product-moment correlation	two.sided
CXCL9	DNAJB9	0.21943	1.19012	0.243993	28	-0.152929	0.537229	Pearson's product-moment correlation	two.sided
CXCL9	COL11A2	-0.0118179	-0.0625386	0.950578	28	-0.37051	0.349941	Pearson's product-moment correlation	two.sided
CXCL9	RRM1	0.0280787	0.148637	0.882905	28	-0.335585	0.384459	Pearson's product-moment correlation	two.sided
CXCL9	TYMP	-0.221922	-1.20433	0.238543	28	-0.53909	0.150369	Pearson's product-moment correlation	two.sided
CXCL9	CHAD	-0.180985	-0.973763	0.338512	28	-0.508123	0.19179	Pearson's product-moment correlation	two.sided
CXCL9	LTB4R	0.0191941	0.101585	0.91981	28	-0.34345	0.376857	Pearson's product-moment correlation	two.sided
CXCL9	DPYSL2	0.417988	2.43467	0.0215335	28	0.0679512	0.676399	Pearson's product-moment correlation	two.sided
CXCL9	CROT	-0.334828	-1.88027	0.0705116	28	-0.620274	0.0289314	Pearson's product-moment correlation	two.sided
CXCL9	NMRAL1	-0.183724	-0.98901	0.331128	28	-0.510222	0.189059	Pearson's product-moment correlation	two.sided
CXCL9	CFLAR	-0.0109544	-0.057969	0.954185	28	-0.369764	0.350699	Pearson's product-moment correlation	two.sided
CXCL9	SULT2B1	0.160251	0.859068	0.397598	28	-0.212274	0.492109	Pearson's product-moment correlation	two.sided
CXCL9	SH3GLB2	-0.280785	-1.54805	0.13284	28	-0.582163	0.0884301	Pearson's product-moment correlation	two.sided
CXCL9	SAA2	0.100729	0.535735	0.596372	28	-0.269313	0.444855	Pearson's product-moment correlation	two.sided
CXCL9	HSPA1B	0.217367	1.17837	0.248565	28	-0.155044	0.535687	Pearson's product-moment correlation	two.sided
CXCL9	CPPED1	-0.340671	-1.91735	0.0654479	28	-0.624316	0.0223406	Pearson's product-moment correlation	two.sided
CXCL9	FCGRT	0.0270309	0.143086	0.887247	28	-0.336515	0.383565	Pearson's product-moment correlation	two.sided
CXCL9	USP4	-0.192765	-1.03951	0.307459	28	-0.517122	0.180005	Pearson's product-moment correlation	two.sided
CXCL9	NUDT15	-0.195195	-1.05313	0.301285	28	-0.518969	0.177561	Pearson's product-moment correlation	two.sided
CXCL9	PKN2	-0.0520748	-0.275928	0.78463	28	-0.40475	0.314087	Pearson's product-moment correlation	two.sided
CXCL9	WNK1	-0.121126	-0.645694	0.523734	28	-0.461267	0.250055	Pearson's product-moment correlation	two.sided
CXCL9	KPNA2	0.162865	0.873463	0.389841	28	-0.209709	0.49414	Pearson's product-moment correlation	two.sided
CXCL9	CD36	0.00899944	0.0476225	0.962355	28	-0.352412	0.368075	Pearson's product-moment correlation	two.sided
CXCL9	MBL2	-0.0484335	-0.256587	0.799374	28	-0.401693	0.317374	Pearson's product-moment correlation	two.sided
CXCL9	LBP	0.0348824	0.184693	0.854801	28	-0.329528	0.390247	Pearson's product-moment correlation	two.sided
CXCL9	CD5L	0.426321	2.49386	0.0188141	28	0.078037	0.681862	Pearson's product-moment correlation	two.sided
CXCL9	CTSV	-0.0287161	-0.152014	0.880266	28	-0.385002	0.335019	Pearson's product-moment correlation	two.sided
CXCL9	FYN	-0.0295735	-0.156556	0.876718	28	-0.385733	0.334257	Pearson's product-moment correlation	two.sided
CXCL9	CXCL10	0.270826	1.48871	0.147742	28	-0.0991142	0.574993	Pearson's product-moment correlation	two.sided
CXCL9	CRP	0.0848766	0.450751	0.65564	28	-0.284079	0.431938	Pearson's product-moment correlation	two.sided
CXCL9	MFAP4	0.166653	0.894353	0.378757	28	-0.205983	0.497078	Pearson's product-moment correlation	two.sided
CXCL9	DNASE1L2	0.360544	2.04539	0.050316	28	0.000316053	0.637948	Pearson's product-moment correlation	two.sided
CXCL9	LRRC15	0.115479	0.615173	0.543408	28	-0.255416	0.456746	Pearson's product-moment correlation	two.sided
CXCL9	PCDHAC1	-0.161912	-0.868216	0.392657	28	-0.493401	0.210644	Pearson's product-moment correlation	two.sided
CXCL9	AMY1A	0.236129	1.28584	0.209033	28	-0.135683	0.54964	Pearson's product-moment correlation	two.sided
CXCL9	RCN1	0.0374949	0.198544	0.844054	28	-0.327194	0.392463	Pearson's product-moment correlation	two.sided
CXCL9	CLPSL1	0.112802	0.600725	0.552855	28	-0.25795	0.454597	Pearson's product-moment correlation	two.sided
CXCL9	GZMK	0.0126246	0.0668084	0.947209	28	-0.349233	0.371205	Pearson's product-moment correlation	two.sided
CXCL9	GSTM3	0.0520371	0.275728	0.784782	28	-0.314121	0.404719	Pearson's product-moment correlation	two.sided
CXCL9	12-HETE	0.1388	0.741638	0.464482	28	-0.233127	0.475301	Pearson's product-moment correlation	two.sided
CXCL9	12,13-DiHOME	-0.347356	-1.96008	0.0600063	28	-0.628921	0.01476	Pearson's product-moment correlation	two.sided
CXCL9	14-HDHA	0.113076	0.602202	0.551885	28	-0.257691	0.454817	Pearson's product-moment correlation	two.sided
CXCL9	18-HETE	-0.143767	-0.768729	0.44849	28	-0.479215	0.228328	Pearson's product-moment correlation	two.sided
CXCL9	9,10-DiHOME	-0.316487	-1.76544	0.0883948	28	-0.60749	0.049417	Pearson's product-moment correlation	two.sided
CXCL9	12-KETE	-0.229626	-1.24843	0.222213	28	-0.544824	0.142425	Pearson's product-moment correlation	two.sided
CXCL9	Arg	0.195121	1.05272	0.301471	28	-0.177635	0.518913	Pearson's product-moment correlation	two.sided
CXCL9	Citrulline	0.00145129	0.00767952	0.993927	28	-0.359006	0.361531	Pearson's product-moment correlation	two.sided
CXCL9	Hydroxyproline	-0.107559	-0.572467	0.571574	28	-0.450376	0.262898	Pearson's product-moment correlation	two.sided
CXCL9	Thr	0.0450031	0.238375	0.813326	28	-0.320462	0.398806	Pearson's product-moment correlation	two.sided
IL4	LPA 22:0	0.0306674	0.162353	0.872194	28	-0.333284	0.386665	Pearson's product-moment correlation	two.sided
IL4	LPA 22:2	-0.134718	-0.719417	0.477846	28	-0.472075	0.237057	Pearson's product-moment correlation	two.sided
IL4	LPS 18:0	0.339216	1.9081	0.0666812	28	-0.0239844	0.623311	Pearson's product-moment correlation	two.sided
IL4	LPS 20:0	0.242694	1.32379	0.196278	28	-0.12884	0.554482	Pearson's product-moment correlation	two.sided
IL4	PIP1 36:1	0.335444	1.88417	0.0699638	28	-0.0282381	0.620701	Pearson's product-moment correlation	two.sided
IL4	PIP2 32:1	0.107022	0.56958	0.573504	28	-0.263403	0.449943	Pearson's product-moment correlation	two.sided
IL4	HNRNPA1	0.249712	1.36458	0.183251	28	-0.121486	0.559635	Pearson's product-moment correlation	two.sided
IL4	CCL8	0.183243	0.986331	0.332418	28	-0.189539	0.509853	Pearson's product-moment correlation	two.sided
IL4	SAA1	-0.159795	-0.856561	0.398959	28	-0.491754	0.212721	Pearson's product-moment correlation	two.sided
IL4	GIPC1	0.454126	2.69717	0.0117069	28	0.112216	0.699888	Pearson's product-moment correlation	two.sided
IL4	CCL7	0.140518	0.751005	0.458915	28	-0.231469	0.476657	Pearson's product-moment correlation	two.sided
IL4	STX8	0.0335789	0.177783	0.860173	28	-0.330691	0.389141	Pearson's product-moment correlation	two.sided
IL4	DNAJB9	-0.209328	-1.13275	0.266925	28	-0.529653	0.163253	Pearson's product-moment correlation	two.sided
IL4	COL11A2	-0.106732	-0.568016	0.574551	28	-0.449709	0.263676	Pearson's product-moment correlation	two.sided
IL4	RRM1	0.0955213	0.507773	0.615589	28	-0.274183	0.440627	Pearson's product-moment correlation	two.sided
IL4	TYMP	0.173415	0.931746	0.359433	28	-0.199306	0.502303	Pearson's product-moment correlation	two.sided
IL4	CHAD	0.21236	1.14993	0.259898	28	-0.160162	0.531933	Pearson's product-moment correlation	two.sided
IL4	LTB4R	-0.152525	-0.816639	0.421029	28	-0.486084	0.219824	Pearson's product-moment correlation	two.sided
IL4	DPYSL2	-0.217504	-1.17915	0.248261	28	-0.535789	0.154904	Pearson's product-moment correlation	two.sided
IL4	CROT	0.0853818	0.453454	0.653717	28	-0.283611	0.432352	Pearson's product-moment correlation	two.sided
IL4	NMRAL1	0.114217	0.608362	0.547851	28	-0.256611	0.455733	Pearson's product-moment correlation	two.sided
IL4	CFLAR	-0.148911	-0.796845	0.432246	28	-0.483254	0.22334	Pearson's product-moment correlation	two.sided
IL4	SULT2B1	-0.279181	-1.53846	0.135163	28	-0.581012	0.0901564	Pearson's product-moment correlation	two.sided
IL4	SH3GLB2	0.216315	1.17239	0.250918	28	-0.156121	0.534899	Pearson's product-moment correlation	two.sided
IL4	SAA2	-0.15393	-0.824344	0.416712	28	-0.487182	0.218454	Pearson's product-moment correlation	two.sided
IL4	HSPA1B	-0.241894	-1.31916	0.197803	28	-0.553893	0.129676	Pearson's product-moment correlation	two.sided
IL4	CPPED1	-0.0120885	-0.0639712	0.949448	28	-0.370743	0.349704	Pearson's product-moment correlation	two.sided
IL4	FCGRT	-0.123326	-0.657599	0.516166	28	-0.463023	0.24796	Pearson's product-moment correlation	two.sided
IL4	USP4	0.232583	1.26542	0.216152	28	-0.139364	0.547016	Pearson's product-moment correlation	two.sided
IL4	NUDT15	0.155916	0.835247	0.410649	28	-0.216515	0.488733	Pearson's product-moment correlation	two.sided
IL4	PKN2	-0.265469	-1.45701	0.156239	28	-0.571116	0.104826	Pearson's product-moment correlation	two.sided
IL4	WNK1	0.0352461	0.186621	0.853303	28	-0.329203	0.390556	Pearson's product-moment correlation	two.sided
IL4	KPNA2	-0.258585	-1.41648	0.167666	28	-0.566115	0.112131	Pearson's product-moment correlation	two.sided
IL4	CD36	-0.307842	-1.71209	0.0979356	28	-0.601411	0.0589665	Pearson's product-moment correlation	two.sided
IL4	MBL2	-0.284821	-1.57225	0.127125	28	-0.585056	0.0840751	Pearson's product-moment correlation	two.sided
IL4	LBP	-0.203756	-1.10128	0.280153	28	-0.525453	0.168913	Pearson's product-moment correlation	two.sided
IL4	CD5L	-0.451891	-2.68048	0.0121792	28	-0.698451	-0.109439	Pearson's product-moment correlation	two.sided
IL4	CTSV	-0.120231	-0.64085	0.526831	28	-0.460551	0.250907	Pearson's product-moment correlation	two.sided
IL4	FYN	-0.159115	-0.852824	0.400993	28	-0.491225	0.213386	Pearson's product-moment correlation	two.sided
IL4	CXCL10	-0.253847	-1.38872	0.175866	28	-0.562659	0.117135	Pearson's product-moment correlation	two.sided
IL4	CRP	-0.150758	-0.806961	0.426491	28	-0.484702	0.221544	Pearson's product-moment correlation	two.sided
IL4	MFAP4	0.0764313	0.405623	0.688103	28	-0.291875	0.424998	Pearson's product-moment correlation	two.sided
IL4	DNASE1L2	-0.153482	-0.82189	0.418084	28	-0.486832	0.218891	Pearson's product-moment correlation	two.sided
IL4	LRRC15	0.216767	1.17496	0.249907	28	-0.155658	0.535237	Pearson's product-moment correlation	two.sided
IL4	PCDHAC1	0.11255	0.599364	0.553749	28	-0.258189	0.454394	Pearson's product-moment correlation	two.sided
IL4	AMY1A	-0.0486948	-0.257974	0.798313	28	-0.401913	0.317138	Pearson's product-moment correlation	two.sided
IL4	RCN1	0.135464	0.723478	0.475387	28	-0.236339	0.472666	Pearson's product-moment correlation	two.sided
IL4	CLPSL1	-0.214138	-1.16002	0.255836	28	-0.533267	0.158347	Pearson's product-moment correlation	two.sided
IL4	GZMK	0.339984	1.91298	0.0660276	28	-0.0231164	0.623842	Pearson's product-moment correlation	two.sided
IL4	GSTM3	0.055086	0.291931	0.772491	28	-0.311362	0.407273	Pearson's product-moment correlation	two.sided
IL4	12-HETE	0.00457761	0.0242227	0.980847	28	-0.356279	0.364246	Pearson's product-moment correlation	two.sided
IL4	12,13-DiHOME	0.155947	0.835413	0.410557	28	-0.216485	0.488756	Pearson's product-moment correlation	two.sided
IL4	14-HDHA	0.0480913	0.25477	0.800763	28	-0.317682	0.401406	Pearson's product-moment correlation	two.sided
IL4	18-HETE	-0.148546	-0.794849	0.433388	28	-0.482968	0.223695	Pearson's product-moment correlation	two.sided
IL4	9,10-DiHOME	0.0977463	0.519713	0.607348	28	-0.272105	0.442435	Pearson's product-moment correlation	two.sided
IL4	12-KETE	0.279818	1.54226	0.134237	28	-0.0894711	0.581469	Pearson's product-moment correlation	two.sided
IL4	Arg	0.0128379	0.0679372	0.946318	28	-0.349046	0.371389	Pearson's product-moment correlation	two.sided
IL4	Citrulline	0.0754849	0.400571	0.691776	28	-0.292746	0.424218	Pearson's product-moment correlation	two.sided
IL4	Hydroxyproline	0.125434	0.669019	0.508962	28	-0.245949	0.464703	Pearson's product-moment correlation	two.sided
IL4	Thr	-0.158924	-0.851773	0.401567	28	-0.491077	0.213573	Pearson's product-moment correlation	two.sided
CCL1	LPA 22:0	-0.187	-1.00728	0.322427	28	-0.512727	0.185786	Pearson's product-moment correlation	two.sided
CCL1	LPA 22:2	0.0123547	0.0653799	0.948336	28	-0.34947	0.370973	Pearson's product-moment correlation	two.sided
CCL1	LPS 18:0	-0.668468	-4.75596	5.40445e-05	28	-0.829073	-0.405968	Pearson's product-moment correlation	two.sided
CCL1	LPS 20:0	-0.548718	-3.4731	0.00169056	28	-0.758953	-0.234881	Pearson's product-moment correlation	two.sided
CCL1	PIP1 36:1	-0.13469	-0.719267	0.477937	28	-0.472053	0.237083	Pearson's product-moment correlation	two.sided
CCL1	PIP2 32:1	-0.344008	-1.93864	0.0626855	28	-0.626617	0.0185618	Pearson's product-moment correlation	two.sided
CCL1	HNRNPA1	-0.362629	-2.059	0.0489049	28	-0.639368	-0.00271402	Pearson's product-moment correlation	two.sided
CCL1	CCL8	-0.0761952	-0.404363	0.689018	28	-0.424803	0.292092	Pearson's product-moment correlation	two.sided
CCL1	SAA1	0.302122	1.67705	0.104664	28	-0.0652498	0.59737	Pearson's product-moment correlation	two.sided
CCL1	GIPC1	-0.552999	-3.51208	0.00152771	28	-0.761547	-0.24068	Pearson's product-moment correlation	two.sided
CCL1	CCL7	-0.0347386	-0.183931	0.855393	28	-0.390125	0.329656	Pearson's product-moment correlation	two.sided
CCL1	STX8	-0.263884	-1.44765	0.158819	28	-0.569967	0.106511	Pearson's product-moment correlation	two.sided
CCL1	DNAJB9	0.290525	1.60661	0.11936	28	-0.0778979	0.589131	Pearson's product-moment correlation	two.sided
CCL1	COL11A2	-0.310931	-1.7311	0.0944411	28	-0.603587	0.0555619	Pearson's product-moment correlation	two.sided
CCL1	RRM1	0.159097	0.852726	0.401047	28	-0.213404	0.491211	Pearson's product-moment correlation	two.sided
CCL1	TYMP	-0.405402	-2.34667	0.0262469	28	-0.668093	-0.0528519	Pearson's product-moment correlation	two.sided
CCL1	CHAD	-0.525947	-3.27219	0.00283472	28	-0.745044	-0.20441	Pearson's product-moment correlation	two.sided
CCL1	LTB4R	-0.171544	-0.921381	0.364723	28	-0.500859	0.201158	Pearson's product-moment correlation	two.sided
CCL1	DPYSL2	-0.0133179	-0.0704782	0.944314	28	-0.371803	0.348624	Pearson's product-moment correlation	two.sided
CCL1	CROT	-0.537838	-3.37581	0.00217389	28	-0.75233	-0.220244	Pearson's product-moment correlation	two.sided
CCL1	NMRAL1	-0.561422	-3.58993	0.00124674	28	-0.766631	-0.252155	Pearson's product-moment correlation	two.sided
CCL1	CFLAR	0.0202079	0.106952	0.91559	28	-0.342555	0.377727	Pearson's product-moment correlation	two.sided
CCL1	SULT2B1	0.378183	2.1617	0.0393398	28	0.0207392	0.649904	Pearson's product-moment correlation	two.sided
CCL1	SH3GLB2	-0.532315	-3.32734	0.00246201	28	-0.748953	-0.21287	Pearson's product-moment correlation	two.sided
CCL1	SAA2	0.229267	1.24637	0.222957	28	-0.142797	0.544557	Pearson's product-moment correlation	two.sided
CCL1	HSPA1B	0.351225	1.98497	0.0570232	28	-0.0103541	0.631577	Pearson's product-moment correlation	two.sided
CCL1	CPPED1	-0.154126	-0.825422	0.41611	28	-0.487335	0.218262	Pearson's product-moment correlation	two.sided
CCL1	FCGRT	0.173394	0.931627	0.359493	28	-0.199327	0.502286	Pearson's product-moment correlation	two.sided
CCL1	USP4	-0.568204	-3.65379	0.00105438	28	-0.770705	-0.261457	Pearson's product-moment correlation	two.sided
CCL1	NUDT15	-0.443038	-2.61498	0.0142095	28	-0.692737	-0.0984886	Pearson's product-moment correlation	two.sided
CCL1	PKN2	0.0698634	0.370588	0.713733	28	-0.297904	0.419572	Pearson's product-moment correlation	two.sided
CCL1	WNK1	-0.249285	-1.36209	0.184027	28	-0.559322	0.121935	Pearson's product-moment correlation	two.sided
CCL1	KPNA2	0.268471	1.47476	0.151434	28	-0.101628	0.573291	Pearson's product-moment correlation	two.sided
CCL1	CD36	-0.125552	-0.669656	0.508562	28	-0.464797	0.245837	Pearson's product-moment correlation	two.sided
CCL1	MBL2	-0.122195	-0.651478	0.52005	28	-0.46212	0.249038	Pearson's product-moment correlation	two.sided
CCL1	LBP	0.296947	1.64552	0.111044	28	-0.0709078	0.593702	Pearson's product-moment correlation	two.sided
CCL1	CD5L	0.0942298	0.500846	0.620394	28	-0.275388	0.439576	Pearson's product-moment correlation	two.sided
CCL1	CTSV	0.220137	1.19415	0.242437	28	-0.152203	0.537758	Pearson's product-moment correlation	two.sided
CCL1	FYN	-0.142228	-0.760328	0.453414	28	-0.478004	0.229817	Pearson's product-moment correlation	two.sided
CCL1	CXCL10	0.49752	3.0349	0.00515182	28	0.167224	0.727408	Pearson's product-moment correlation	two.sided
CCL1	CRP	0.45381	2.69481	0.0117727	28	0.111823	0.699685	Pearson's product-moment correlation	two.sided
CCL1	MFAP4	-0.0285714	-0.151247	0.880865	28	-0.384879	0.335148	Pearson's product-moment correlation	two.sided
CCL1	DNASE1L2	0.309708	1.72357	0.0958132	28	-0.0569109	0.602726	Pearson's product-moment correlation	two.sided
CCL1	LRRC15	-0.51192	-3.15334	0.00383075	28	-0.736379	-0.185944	Pearson's product-moment correlation	two.sided
CCL1	PCDHAC1	-0.38167	-2.18502	0.0374166	28	-0.652252	-0.0248125	Pearson's product-moment correlation	two.sided
CCL1	AMY1A	-0.161038	-0.863402	0.395252	28	-0.492721	0.211502	Pearson's product-moment correlation	two.sided
CCL1	RCN1	-0.176484	-0.948759	0.350861	28	-0.504666	0.196264	Pearson's product-moment correlation	two.sided
CCL1	CLPSL1	0.295365	1.63591	0.113051	28	-0.0726331	0.592578	Pearson's product-moment correlation	two.sided
CCL1	GZMK	-0.408989	-2.37159	0.0248251	28	-0.670467	-0.0571387	Pearson's product-moment correlation	two.sided
CCL1	GSTM3	-0.266695	-1.46425	0.154263	28	-0.572005	0.10352	Pearson's product-moment correlation	two.sided
CCL1	12-HETE	-0.198598	-1.07224	0.292767	28	-0.521551	0.17413	Pearson's product-moment correlation	two.sided
CCL1	12,13-DiHOME	-0.255924	-1.40088	0.172237	28	-0.564176	0.114943	Pearson's product-moment correlation	two.sided
CCL1	14-HDHA	-0.287356	-1.5875	0.12363	28	-0.586869	0.0813334	Pearson's product-moment correlation	two.sided
CCL1	18-HETE	0.0317586	0.168136	0.867685	28	-0.332313	0.387593	Pearson's product-moment correlation	two.sided
CCL1	9,10-DiHOME	-0.238731	-1.30086	0.203912	28	-0.551561	0.132976	Pearson's product-moment correlation	two.sided
CCL1	12-KETE	-0.293809	-1.62648	0.115052	28	-0.591471	0.074328	Pearson's product-moment correlation	two.sided
CCL1	Arg	-0.344465	-1.94156	0.0623146	28	-0.626932	0.0180438	Pearson's product-moment correlation	two.sided
CCL1	Citrulline	-0.438812	-2.58405	0.0152737	28	-0.689999	-0.0932912	Pearson's product-moment correlation	two.sided
CCL1	Hydroxyproline	-0.373288	-2.12916	0.0421723	28	-0.6466	-0.0150416	Pearson's product-moment correlation	two.sided
CCL1	Thr	-0.365039	-2.07478	0.0473125	28	-0.641008	-0.00549211	Pearson's product-moment correlation	two.sided
CXCL13	LPA 22:0	0.128396	0.685081	0.498926	28	-0.243119	0.467061	Pearson's product-moment correlation	two.sided
CXCL13	LPA 22:2	0.176839	0.950726	0.349879	28	-0.195912	0.504938	Pearson's product-moment correlation	two.sided
CXCL13	LPS 18:0	-0.168475	-0.904416	0.373491	28	-0.498488	0.204187	Pearson's product-moment correlation	two.sided
CXCL13	LPS 20:0	-0.0276796	-0.146523	0.884558	28	-0.384118	0.33594	Pearson's product-moment correlation	two.sided
CXCL13	PIP1 36:1	0.253339	1.38575	0.176762	28	-0.11767	0.562288	Pearson's product-moment correlation	two.sided
CXCL13	PIP2 32:1	-0.160131	-0.85841	0.397955	28	-0.492016	0.212391	Pearson's product-moment correlation	two.sided
CXCL13	HNRNPA1	-0.264823	-1.45319	0.157287	28	-0.570648	0.105513	Pearson's product-moment correlation	two.sided
CXCL13	CCL8	0.0587055	0.311177	0.757971	28	-0.30808	0.410297	Pearson's product-moment correlation	two.sided
CXCL13	SAA1	0.332634	1.86641	0.0724895	28	-0.0313982	0.618753	Pearson's product-moment correlation	two.sided
CXCL13	GIPC1	-0.310793	-1.73025	0.0945959	28	-0.60349	0.0557149	Pearson's product-moment correlation	two.sided
CXCL13	CCL7	0.148413	0.794124	0.433803	28	-0.223824	0.482864	Pearson's product-moment correlation	two.sided
CXCL13	STX8	-0.209813	-1.1355	0.265793	28	-0.530018	0.162759	Pearson's product-moment correlation	two.sided
CXCL13	DNAJB9	0.301644	1.67413	0.105242	28	-0.0657733	0.597032	Pearson's product-moment correlation	two.sided
CXCL13	COL11A2	-0.0281517	-0.149024	0.882603	28	-0.384521	0.33552	Pearson's product-moment correlation	two.sided
CXCL13	RRM1	-0.0632393	-0.335302	0.739897	28	-0.414075	0.303955	Pearson's product-moment correlation	two.sided
CXCL13	TYMP	-0.28584	-1.57838	0.125711	28	-0.585785	0.0829739	Pearson's product-moment correlation	two.sided
CXCL13	CHAD	-0.140843	-0.752777	0.457866	28	-0.476913	0.231155	Pearson's product-moment correlation	two.sided
CXCL13	LTB4R	-0.163622	-0.877633	0.387612	28	-0.494728	0.208966	Pearson's product-moment correlation	two.sided
CXCL13	DPYSL2	-0.116085	-0.618447	0.541279	28	-0.457232	0.254842	Pearson's product-moment correlation	two.sided
CXCL13	CROT	-0.0247471	-0.130989	0.89672	28	-0.381614	0.33854	Pearson's product-moment correlation	two.sided
CXCL13	NMRAL1	-0.264862	-1.45342	0.157223	28	-0.570676	0.105472	Pearson's product-moment correlation	two.sided
CXCL13	CFLAR	0.19215	1.03607	0.309035	28	-0.180623	0.516654	Pearson's product-moment correlation	two.sided
CXCL13	SULT2B1	0.321308	1.7954	0.0833908	28	-0.0440618	0.610865	Pearson's product-moment correlation	two.sided
CXCL13	SH3GLB2	-0.230343	-1.25254	0.220733	28	-0.545356	0.141684	Pearson's product-moment correlation	two.sided
CXCL13	SAA2	0.375995	2.14713	0.0405865	28	0.0181895	0.648428	Pearson's product-moment correlation	two.sided
CXCL13	HSPA1B	0.384016	2.20076	0.0361659	28	0.0275595	0.653828	Pearson's product-moment correlation	two.sided
CXCL13	CPPED1	-0.154676	-0.828437	0.414429	28	-0.487764	0.217726	Pearson's product-moment correlation	two.sided
CXCL13	FCGRT	0.213241	1.15493	0.25788	28	-0.159263	0.532594	Pearson's product-moment correlation	two.sided
CXCL13	USP4	-0.261467	-1.43342	0.16281	28	-0.568212	0.109077	Pearson's product-moment correlation	two.sided
CXCL13	NUDT15	-0.216522	-1.17357	0.250454	28	-0.535054	0.155909	Pearson's product-moment correlation	two.sided
CXCL13	PKN2	0.303827	1.68747	0.102623	28	-0.0633797	0.598576	Pearson's product-moment correlation	two.sided
CXCL13	WNK1	-0.230677	-1.25446	0.220046	28	-0.545603	0.141338	Pearson's product-moment correlation	two.sided
CXCL13	KPNA2	0.239578	1.30575	0.202263	28	-0.132093	0.552186	Pearson's product-moment correlation	two.sided
CXCL13	CD36	0.231909	1.26154	0.217524	28	-0.140063	0.546517	Pearson's product-moment correlation	two.sided
CXCL13	MBL2	-0.0808904	-0.429439	0.67089	28	-0.428667	0.287765	Pearson's product-moment correlation	two.sided
CXCL13	LBP	0.31202	1.73782	0.0932319	28	-0.0543596	0.604353	Pearson's product-moment correlation	two.sided
CXCL13	CD5L	0.0721121	0.382577	0.704922	28	-0.295843	0.421433	Pearson's product-moment correlation	two.sided
CXCL13	CTSV	0.0943814	0.501659	0.619829	28	-0.275247	0.4397	Pearson's product-moment correlation	two.sided
CXCL13	FYN	-0.071047	-0.376898	0.709091	28	-0.420552	0.29682	Pearson's product-moment correlation	two.sided
CXCL13	CXCL10	0.268393	1.4743	0.151557	28	-0.101711	0.573234	Pearson's product-moment correlation	two.sided
CXCL13	CRP	0.296912	1.6453	0.111089	28	-0.0709465	0.593677	Pearson's product-moment correlation	two.sided
CXCL13	MFAP4	0.0811427	0.430787	0.669921	28	-0.287532	0.428875	Pearson's product-moment correlation	two.sided
CXCL13	DNASE1L2	0.351314	1.98554	0.056956	28	-0.0102525	0.631639	Pearson's product-moment correlation	two.sided
CXCL13	LRRC15	-0.159261	-0.853623	0.400558	28	-0.491338	0.213244	Pearson's product-moment correlation	two.sided
CXCL13	PCDHAC1	-0.235164	-1.28027	0.210954	28	-0.548927	0.136686	Pearson's product-moment correlation	two.sided
CXCL13	AMY1A	-0.00777321	-0.0411332	0.967482	28	-0.367015	0.353486	Pearson's product-moment correlation	two.sided
CXCL13	RCN1	-0.121672	-0.648649	0.52185	28	-0.461703	0.249535	Pearson's product-moment correlation	two.sided
CXCL13	CLPSL1	0.291673	1.61355	0.117841	28	-0.076651	0.58995	Pearson's product-moment correlation	two.sided
CXCL13	GZMK	-0.269786	-1.48255	0.149363	28	-0.574242	0.100224	Pearson's product-moment correlation	two.sided
CXCL13	GSTM3	-0.00995716	-0.052691	0.958352	28	-0.368903	0.351573	Pearson's product-moment correlation	two.sided
CXCL13	12-HETE	-0.00934713	-0.0494625	0.960902	28	-0.368376	0.352108	Pearson's product-moment correlation	two.sided
CXCL13	12,13-DiHOME	0.180694	0.972143	0.339303	28	-0.19208	0.507899	Pearson's product-moment correlation	two.sided
CXCL13	14-HDHA	-0.0945261	-0.502435	0.61929	28	-0.439817	0.275112	Pearson's product-moment correlation	two.sided
CXCL13	18-HETE	-0.00755968	-0.0400032	0.968374	28	-0.36683	0.353673	Pearson's product-moment correlation	two.sided
CXCL13	9,10-DiHOME	0.297217	1.64716	0.110704	28	-0.0706132	0.593893	Pearson's product-moment correlation	two.sided
CXCL13	12-KETE	-0.109653	-0.583751	0.564061	28	-0.452064	0.260924	Pearson's product-moment correlation	two.sided
CXCL13	Arg	-0.34831	-1.96621	0.0592601	28	-0.629576	0.0136756	Pearson's product-moment correlation	two.sided
CXCL13	Citrulline	-0.0948729	-0.504295	0.618	28	-0.4401	0.274789	Pearson's product-moment correlation	two.sided
CXCL13	Hydroxyproline	-0.130351	-0.695689	0.492358	28	-0.468614	0.241247	Pearson's product-moment correlation	two.sided
CXCL13	Thr	-0.0535333	-0.283678	0.778744	28	-0.405973	0.312768	Pearson's product-moment correlation	two.sided
IL10	LPA 22:0	-0.122486	-0.65305	0.519051	28	-0.462352	0.248761	Pearson's product-moment correlation	two.sided
IL10	LPA 22:2	-0.0627781	-0.332847	0.741729	28	-0.413691	0.304375	Pearson's product-moment correlation	two.sided
IL10	LPS 18:0	-0.416816	-2.42641	0.0219406	28	-0.675629	-0.0665384	Pearson's product-moment correlation	two.sided
IL10	LPS 20:0	-0.468948	-2.80952	0.00894745	28	-0.709371	-0.130772	Pearson's product-moment correlation	two.sided
IL10	PIP1 36:1	-0.195019	-1.05215	0.301729	28	-0.518835	0.177738	Pearson's product-moment correlation	two.sided
IL10	PIP2 32:1	-0.0968766	-0.515045	0.610564	28	-0.441729	0.272918	Pearson's product-moment correlation	two.sided
IL10	HNRNPA1	-0.0134269	-0.0710549	0.943859	28	-0.371897	0.348528	Pearson's product-moment correlation	two.sided
IL10	CCL8	0.239204	1.30359	0.202989	28	-0.132482	0.551911	Pearson's product-moment correlation	two.sided
IL10	SAA1	0.111593	0.594206	0.557145	28	-0.259093	0.453625	Pearson's product-moment correlation	two.sided
IL10	GIPC1	-0.196704	-1.0616	0.297488	28	-0.520115	0.17604	Pearson's product-moment correlation	two.sided
IL10	CCL7	0.17	0.912842	0.369119	28	-0.202683	0.499667	Pearson's product-moment correlation	two.sided
IL10	STX8	-0.0954789	-0.507546	0.615747	28	-0.440593	0.274223	Pearson's product-moment correlation	two.sided
IL10	DNAJB9	0.0165708	0.0876967	0.930742	28	-0.345763	0.374604	Pearson's product-moment correlation	two.sided
IL10	COL11A2	-0.201403	-1.08802	0.285864	28	-0.523675	0.171295	Pearson's product-moment correlation	two.sided
IL10	RRM1	0.0174289	0.0922392	0.927165	28	-0.345007	0.375341	Pearson's product-moment correlation	two.sided
IL10	TYMP	-0.276596	-1.52303	0.138968	28	-0.579153	0.0929343	Pearson's product-moment correlation	two.sided
IL10	CHAD	-0.369203	-2.10216	0.0446586	28	-0.643835	-0.010305	Pearson's product-moment correlation	two.sided
IL10	LTB4R	-0.168513	-0.904623	0.373383	28	-0.498517	0.20415	Pearson's product-moment correlation	two.sided
IL10	DPYSL2	0.0177115	0.0937349	0.925987	28	-0.344758	0.375584	Pearson's product-moment correlation	two.sided
IL10	CROT	-0.355275	-2.01114	0.0540267	28	-0.634351	0.00572678	Pearson's product-moment correlation	two.sided
IL10	NMRAL1	-0.240303	-1.30995	0.200859	28	-0.552721	0.131336	Pearson's product-moment correlation	two.sided
IL10	CFLAR	-0.0802329	-0.425926	0.673418	28	-0.428127	0.288372	Pearson's product-moment correlation	two.sided
IL10	SULT2B1	0.257931	1.41264	0.16878	28	-0.112822	0.565639	Pearson's product-moment correlation	two.sided
IL10	SH3GLB2	-0.262321	-1.43845	0.161392	28	-0.568832	0.108171	Pearson's product-moment correlation	two.sided
IL10	SAA2	0.0816811	0.433665	0.667855	28	-0.287035	0.429317	Pearson's product-moment correlation	two.sided
IL10	HSPA1B	0.00953366	0.0504497	0.960122	28	-0.351944	0.368537	Pearson's product-moment correlation	two.sided
IL10	CPPED1	-0.0833178	-0.442415	0.661588	28	-0.43066	0.285522	Pearson's product-moment correlation	two.sided
IL10	FCGRT	-0.0952595	-0.506368	0.616562	28	-0.440414	0.274428	Pearson's product-moment correlation	two.sided
IL10	USP4	-0.438082	-2.57873	0.015464	28	-0.689525	-0.0923958	Pearson's product-moment correlation	two.sided
IL10	NUDT15	-0.236387	-1.28733	0.20852	28	-0.549831	0.135414	Pearson's product-moment correlation	two.sided
IL10	PKN2	0.0080513	0.0426049	0.966319	28	-0.353243	0.367255	Pearson's product-moment correlation	two.sided
IL10	WNK1	-0.170508	-0.915654	0.367668	28	-0.500059	0.202181	Pearson's product-moment correlation	two.sided
IL10	KPNA2	0.242253	1.32124	0.197117	28	-0.129301	0.554158	Pearson's product-moment correlation	two.sided
IL10	CD36	-0.0347087	-0.183772	0.855517	28	-0.3901	0.329683	Pearson's product-moment correlation	two.sided
IL10	MBL2	-0.197905	-1.06835	0.294489	28	-0.521026	0.174829	Pearson's product-moment correlation	two.sided
IL10	LBP	0.193061	1.04117	0.306703	28	-0.179707	0.517347	Pearson's product-moment correlation	two.sided
IL10	CD5L	0.109078	0.58065	0.566121	28	-0.261466	0.4516	Pearson's product-moment correlation	two.sided
IL10	CTSV	-0.013468	-0.0712725	0.943688	28	-0.371933	0.348492	Pearson's product-moment correlation	two.sided
IL10	FYN	0.00918853	0.0486232	0.961565	28	-0.352247	0.368239	Pearson's product-moment correlation	two.sided
IL10	CXCL10	0.187801	1.01175	0.32032	28	-0.184984	0.513339	Pearson's product-moment correlation	two.sided
IL10	CRP	0.181202	0.97497	0.337924	28	-0.191574	0.508289	Pearson's product-moment correlation	two.sided
IL10	MFAP4	0.241724	1.31817	0.198129	28	-0.129854	0.553768	Pearson's product-moment correlation	two.sided
IL10	DNASE1L2	0.0622111	0.329829	0.743984	28	-0.304892	0.413219	Pearson's product-moment correlation	two.sided
IL10	LRRC15	-0.222306	-1.20652	0.237711	28	-0.539376	0.149975	Pearson's product-moment correlation	two.sided
IL10	PCDHAC1	-0.222785	-1.20926	0.236675	28	-0.539734	0.149482	Pearson's product-moment correlation	two.sided
IL10	AMY1A	0.0372865	0.197439	0.84491	28	-0.32738	0.392286	Pearson's product-moment correlation	two.sided
IL10	RCN1	-0.243768	-1.33002	0.194244	28	-0.555272	0.127718	Pearson's product-moment correlation	two.sided
IL10	CLPSL1	0.201568	1.08895	0.285461	28	-0.171129	0.523799	Pearson's product-moment correlation	two.sided
IL10	GZMK	-0.0382855	-0.202736	0.840807	28	-0.393132	0.326487	Pearson's product-moment correlation	two.sided
IL10	GSTM3	0.0105827	0.0560014	0.955738	28	-0.351025	0.369443	Pearson's product-moment correlation	two.sided
IL10	12-HETE	0.00997716	0.0527968	0.958269	28	-0.351556	0.36892	Pearson's product-moment correlation	two.sided
IL10	12,13-DiHOME	-0.183709	-0.988925	0.331169	28	-0.51021	0.189074	Pearson's product-moment correlation	two.sided
IL10	14-HDHA	-0.0698762	-0.370656	0.713683	28	-0.419583	0.297892	Pearson's product-moment correlation	two.sided
IL10	18-HETE	-0.0764837	-0.405903	0.687899	28	-0.425041	0.291827	Pearson's product-moment correlation	two.sided
IL10	9,10-DiHOME	-0.193034	-1.04102	0.306772	28	-0.517326	0.179735	Pearson's product-moment correlation	two.sided
IL10	12-KETE	-0.102721	-0.546438	0.589093	28	-0.446467	0.267446	Pearson's product-moment correlation	two.sided
IL10	Arg	-0.303995	-1.6885	0.102423	28	-0.598695	0.063195	Pearson's product-moment correlation	two.sided
IL10	Citrulline	-0.262599	-1.44008	0.160932	28	-0.569034	0.107876	Pearson's product-moment correlation	two.sided
IL10	Hydroxyproline	-0.263941	-1.44799	0.158724	28	-0.570009	0.10645	Pearson's product-moment correlation	two.sided
IL10	Thr	-0.277766	-1.53001	0.137236	28	-0.579995	0.0916776	Pearson's product-moment correlation	two.sided
IFNL1	LPA 22:0	-0.209194	-1.132	0.267237	28	-0.529553	0.163389	Pearson's product-moment correlation	two.sided
IFNL1	LPA 22:2	-0.0570119	-0.30217	0.764756	28	-0.408883	0.309617	Pearson's product-moment correlation	two.sided
IFNL1	LPS 18:0	-0.32537	-1.82077	0.0793455	28	-0.613701	0.0395334	Pearson's product-moment correlation	two.sided
IFNL1	LPS 20:0	-0.324877	-1.81768	0.0798285	28	-0.613357	0.040084	Pearson's product-moment correlation	two.sided
IFNL1	PIP1 36:1	-0.134505	-0.718262	0.478547	28	-0.471907	0.237261	Pearson's product-moment correlation	two.sided
IFNL1	PIP2 32:1	-0.27564	-1.51733	0.140394	28	-0.578465	0.0939599	Pearson's product-moment correlation	two.sided
IFNL1	HNRNPA1	-0.361562	-2.05203	0.049623	28	-0.638642	-0.00148635	Pearson's product-moment correlation	two.sided
IFNL1	CCL8	0.08328	0.442212	0.661733	28	-0.285557	0.430629	Pearson's product-moment correlation	two.sided
IFNL1	SAA1	0.307705	1.71125	0.0980935	28	-0.059118	0.601314	Pearson's product-moment correlation	two.sided
IFNL1	GIPC1	-0.233357	-1.26987	0.214584	28	-0.54759	0.138561	Pearson's product-moment correlation	two.sided
IFNL1	CCL7	0.223758	1.21482	0.234581	28	-0.148481	0.540459	Pearson's product-moment correlation	two.sided
IFNL1	STX8	-0.131499	-0.701923	0.488521	28	-0.469525	0.240147	Pearson's product-moment correlation	two.sided
IFNL1	DNAJB9	0.423478	2.47359	0.0197078	28	0.0745888	0.680002	Pearson's product-moment correlation	two.sided
IFNL1	COL11A2	-0.380366	-2.17628	0.0381269	28	-0.651374	-0.0232875	Pearson's product-moment correlation	two.sided
IFNL1	RRM1	0.124912	0.66619	0.510741	28	-0.246448	0.464287	Pearson's product-moment correlation	two.sided
IFNL1	TYMP	-0.110191	-0.586646	0.562142	28	-0.452496	0.260417	Pearson's product-moment correlation	two.sided
IFNL1	CHAD	-0.446018	-2.63692	0.0134967	28	-0.694664	-0.102165	Pearson's product-moment correlation	two.sided
IFNL1	LTB4R	0.216934	1.17591	0.249533	28	-0.155487	0.535362	Pearson's product-moment correlation	two.sided
IFNL1	DPYSL2	0.126171	0.673014	0.506455	28	-0.245246	0.46529	Pearson's product-moment correlation	two.sided
IFNL1	CROT	-0.263513	-1.44547	0.159427	28	-0.569697	0.106906	Pearson's product-moment correlation	two.sided
IFNL1	NMRAL1	-0.147372	-0.788428	0.437071	28	-0.482048	0.224834	Pearson's product-moment correlation	two.sided
IFNL1	CFLAR	-0.0963815	-0.512388	0.612398	28	-0.441326	0.27338	Pearson's product-moment correlation	two.sided
IFNL1	SULT2B1	0.339088	1.90728	0.0667903	28	-0.0241286	0.623223	Pearson's product-moment correlation	two.sided
IFNL1	SH3GLB2	-0.20026	-1.08158	0.288665	28	-0.522809	0.172452	Pearson's product-moment correlation	two.sided
IFNL1	SAA2	0.29797	1.65174	0.10976	28	-0.069791	0.594428	Pearson's product-moment correlation	two.sided
IFNL1	HSPA1B	0.396064	2.28242	0.0302625	28	0.0417525	0.661889	Pearson's product-moment correlation	two.sided
IFNL1	CPPED1	-0.254757	-1.39404	0.17427	28	-0.563323	0.116175	Pearson's product-moment correlation	two.sided
IFNL1	FCGRT	-0.039401	-0.208652	0.83623	28	-0.394076	0.325489	Pearson's product-moment correlation	two.sided
IFNL1	USP4	-0.142704	-0.762928	0.451886	28	-0.478379	0.229357	Pearson's product-moment correlation	two.sided
IFNL1	NUDT15	-0.29971	-1.66233	0.107602	28	-0.595662	0.0678897	Pearson's product-moment correlation	two.sided
IFNL1	PKN2	-0.183444	-0.987452	0.331878	28	-0.510007	0.189338	Pearson's product-moment correlation	two.sided
IFNL1	WNK1	-0.129914	-0.693316	0.493823	28	-0.468267	0.241666	Pearson's product-moment correlation	two.sided
IFNL1	KPNA2	0.435901	2.56287	0.0160447	28	0.089722	0.688109	Pearson's product-moment correlation	two.sided
IFNL1	CD36	-0.0719285	-0.381598	0.70564	28	-0.421281	0.296011	Pearson's product-moment correlation	two.sided
IFNL1	MBL2	0.248354	1.35667	0.185724	28	-0.122913	0.558639	Pearson's product-moment correlation	two.sided
IFNL1	LBP	0.279218	1.53868	0.135108	28	-0.0901163	0.581039	Pearson's product-moment correlation	two.sided
IFNL1	CD5L	-0.0802736	-0.426143	0.673262	28	-0.42816	0.288334	Pearson's product-moment correlation	two.sided
IFNL1	CTSV	0.158625	0.850128	0.402465	28	-0.213866	0.490844	Pearson's product-moment correlation	two.sided
IFNL1	FYN	-0.120087	-0.640072	0.527329	28	-0.460436	0.251043	Pearson's product-moment correlation	two.sided
IFNL1	CXCL10	0.509764	3.13538	0.00400778	28	0.183126	0.735041	Pearson's product-moment correlation	two.sided
IFNL1	CRP	0.345682	1.94935	0.0613346	28	-0.0166624	0.62777	Pearson's product-moment correlation	two.sided
IFNL1	MFAP4	0.250936	1.37172	0.181044	28	-0.1202	0.560531	Pearson's product-moment correlation	two.sided
IFNL1	DNASE1L2	0.401405	2.31907	0.027909	28	0.04809	0.665442	Pearson's product-moment correlation	two.sided
IFNL1	LRRC15	-0.294018	-1.62774	0.114782	28	-0.591619	0.0741006	Pearson's product-moment correlation	two.sided
IFNL1	PCDHAC1	-0.15959	-0.855434	0.399572	28	-0.491595	0.212921	Pearson's product-moment correlation	two.sided
IFNL1	AMY1A	-0.144543	-0.772968	0.446018	28	-0.479826	0.227577	Pearson's product-moment correlation	two.sided
IFNL1	RCN1	-0.0173839	-0.0920008	0.927352	28	-0.375303	0.345046	Pearson's product-moment correlation	two.sided
IFNL1	CLPSL1	0.326305	1.82663	0.0784356	28	-0.0384884	0.614353	Pearson's product-moment correlation	two.sided
IFNL1	GZMK	-0.258685	-1.41707	0.167495	28	-0.566188	0.112024	Pearson's product-moment correlation	two.sided
IFNL1	GSTM3	-0.0637463	-0.338001	0.737884	28	-0.414496	0.303493	Pearson's product-moment correlation	two.sided
IFNL1	12-HETE	-0.143399	-0.766723	0.449663	28	-0.478926	0.228684	Pearson's product-moment correlation	two.sided
IFNL1	12,13-DiHOME	-0.267894	-1.47134	0.15235	28	-0.572873	0.102243	Pearson's product-moment correlation	two.sided
IFNL1	14-HDHA	-0.228017	-1.2392	0.225559	28	-0.543629	0.144088	Pearson's product-moment correlation	two.sided
IFNL1	18-HETE	-0.304954	-1.69438	0.10129	28	-0.599373	0.0621421	Pearson's product-moment correlation	two.sided
IFNL1	9,10-DiHOME	-0.249353	-1.36249	0.183902	28	-0.559372	0.121863	Pearson's product-moment correlation	two.sided
IFNL1	12-KETE	-0.217344	-1.17824	0.248618	28	-0.535669	0.155068	Pearson's product-moment correlation	two.sided
IFNL1	Arg	-0.0517504	-0.274205	0.78594	28	-0.404479	0.31438	Pearson's product-moment correlation	two.sided
IFNL1	Citrulline	-0.168022	-0.901913	0.374797	28	-0.498138	0.204634	Pearson's product-moment correlation	two.sided
IFNL1	Hydroxyproline	-0.279037	-1.5376	0.135373	28	-0.580908	0.0903116	Pearson's product-moment correlation	two.sided
IFNL1	Thr	-0.147461	-0.788916	0.436791	28	-0.482118	0.224748	Pearson's product-moment correlation	two.sided
IL22	LPA 22:0	0.00358846	0.0189885	0.984985	28	-0.357142	0.363388	Pearson's product-moment correlation	two.sided
IL22	LPA 22:2	0.0771963	0.409707	0.685138	28	-0.291171	0.425628	Pearson's product-moment correlation	two.sided
IL22	LPS 18:0	-0.0155595	-0.082343	0.93496	28	-0.373734	0.346653	Pearson's product-moment correlation	two.sided
IL22	LPS 20:0	-0.164651	-0.883307	0.384592	28	-0.495526	0.207954	Pearson's product-moment correlation	two.sided
IL22	PIP1 36:1	-0.193658	-1.04452	0.30518	28	-0.517801	0.179107	Pearson's product-moment correlation	two.sided
IL22	PIP2 32:1	0.0131462	0.069569	0.945031	28	-0.348775	0.371655	Pearson's product-moment correlation	two.sided
IL22	HNRNPA1	-0.156249	-0.837074	0.409639	28	-0.488992	0.21619	Pearson's product-moment correlation	two.sided
IL22	CCL8	0.013682	0.0724053	0.942794	28	-0.348304	0.372117	Pearson's product-moment correlation	two.sided
IL22	SAA1	0.164219	0.880926	0.385857	28	-0.208378	0.495191	Pearson's product-moment correlation	two.sided
IL22	GIPC1	-0.0735523	-0.390259	0.699298	28	-0.422623	0.294521	Pearson's product-moment correlation	two.sided
IL22	CCL7	-0.00388381	-0.0205513	0.983749	28	-0.363644	0.356885	Pearson's product-moment correlation	two.sided
IL22	STX8	-0.00941169	-0.0498042	0.960632	28	-0.368432	0.352051	Pearson's product-moment correlation	two.sided
IL22	DNAJB9	0.216541	1.17367	0.250413	28	-0.15589	0.535068	Pearson's product-moment correlation	two.sided
IL22	COL11A2	-0.210349	-1.13853	0.264546	28	-0.530421	0.162213	Pearson's product-moment correlation	two.sided
IL22	RRM1	0.368765	2.09927	0.0449325	28	0.00979697	0.643537	Pearson's product-moment correlation	two.sided
IL22	TYMP	-0.0106767	-0.0564989	0.955346	28	-0.369525	0.350942	Pearson's product-moment correlation	two.sided
IL22	CHAD	-0.104745	-0.557323	0.581735	28	-0.448104	0.265545	Pearson's product-moment correlation	two.sided
IL22	LTB4R	0.214216	1.16046	0.25566	28	-0.158268	0.533325	Pearson's product-moment correlation	two.sided
IL22	DPYSL2	0.0820309	0.435534	0.666514	28	-0.286712	0.429604	Pearson's product-moment correlation	two.sided
IL22	CROT	-0.0261923	-0.138644	0.890724	28	-0.382849	0.337259	Pearson's product-moment correlation	two.sided
IL22	NMRAL1	-0.0531058	-0.281407	0.780468	28	-0.405615	0.313155	Pearson's product-moment correlation	two.sided
IL22	CFLAR	0.168623	0.905229	0.373068	28	-0.204042	0.498602	Pearson's product-moment correlation	two.sided
IL22	SULT2B1	0.248587	1.35803	0.185297	28	-0.122668	0.55881	Pearson's product-moment correlation	two.sided
IL22	SH3GLB2	0.174646	0.938563	0.355981	28	-0.198087	0.503251	Pearson's product-moment correlation	two.sided
IL22	SAA2	0.130037	0.693981	0.493412	28	-0.241549	0.468364	Pearson's product-moment correlation	two.sided
IL22	HSPA1B	0.119997	0.639587	0.52764	28	-0.251129	0.460364	Pearson's product-moment correlation	two.sided
IL22	CPPED1	0.14156	0.756683	0.45556	28	-0.230463	0.477478	Pearson's product-moment correlation	two.sided
IL22	FCGRT	-0.0475504	-0.251898	0.80296	28	-0.400951	0.318169	Pearson's product-moment correlation	two.sided
IL22	USP4	0.101345	0.539045	0.594117	28	-0.268736	0.445354	Pearson's product-moment correlation	two.sided
IL22	NUDT15	0.007915	0.0418835	0.966889	28	-0.353362	0.367137	Pearson's product-moment correlation	two.sided
IL22	PKN2	-0.0659749	-0.349868	0.729056	28	-0.416348	0.30146	Pearson's product-moment correlation	two.sided
IL22	WNK1	0.0835778	0.443805	0.660594	28	-0.285281	0.430873	Pearson's product-moment correlation	two.sided
IL22	KPNA2	0.106235	0.56534	0.576345	28	-0.264144	0.449307	Pearson's product-moment correlation	two.sided
IL22	CD36	-0.126936	-0.677158	0.503862	28	-0.465899	0.244515	Pearson's product-moment correlation	two.sided
IL22	MBL2	0.000334558	0.00177032	0.9986	28	-0.359978	0.36056	Pearson's product-moment correlation	two.sided
IL22	LBP	0.0773934	0.410759	0.684376	28	-0.290989	0.425791	Pearson's product-moment correlation	two.sided
IL22	CD5L	0.096044	0.510577	0.613649	28	-0.273696	0.441052	Pearson's product-moment correlation	two.sided
IL22	CTSV	0.00403694	0.0213616	0.983109	28	-0.356751	0.363777	Pearson's product-moment correlation	two.sided
IL22	FYN	-0.0800367	-0.424877	0.674173	28	-0.427966	0.288553	Pearson's product-moment correlation	two.sided
IL22	CXCL10	0.290812	1.60835	0.118979	28	-0.0775858	0.589336	Pearson's product-moment correlation	two.sided
IL22	CRP	-0.0049506	-0.0261965	0.979286	28	-0.36457	0.355953	Pearson's product-moment correlation	two.sided
IL22	MFAP4	0.107649	0.572956	0.571248	28	-0.262813	0.450449	Pearson's product-moment correlation	two.sided
IL22	DNASE1L2	0.0699523	0.371061	0.713385	28	-0.297823	0.419646	Pearson's product-moment correlation	two.sided
IL22	LRRC15	-0.0743991	-0.394777	0.695999	28	-0.423322	0.293744	Pearson's product-moment correlation	two.sided
IL22	PCDHAC1	0.105166	0.559587	0.580211	28	-0.26515	0.448444	Pearson's product-moment correlation	two.sided
IL22	AMY1A	0.0544299	0.288444	0.775132	28	-0.311957	0.406724	Pearson's product-moment correlation	two.sided
IL22	RCN1	0.198743	1.07305	0.292409	28	-0.173984	0.521661	Pearson's product-moment correlation	two.sided
IL22	CLPSL1	0.136251	0.727761	0.472802	28	-0.235582	0.473288	Pearson's product-moment correlation	two.sided
IL22	GZMK	-0.0198112	-0.104851	0.917241	28	-0.377387	0.342906	Pearson's product-moment correlation	two.sided
IL22	GSTM3	0.105906	0.56357	0.577533	28	-0.264454	0.449042	Pearson's product-moment correlation	two.sided
IL22	12-HETE	-0.154171	-0.825666	0.415974	28	-0.48737	0.218219	Pearson's product-moment correlation	two.sided
IL22	12,13-DiHOME	-0.0210436	-0.111377	0.912112	28	-0.378444	0.341817	Pearson's product-moment correlation	two.sided
IL22	14-HDHA	-0.124116	-0.661878	0.51346	28	-0.463653	0.247207	Pearson's product-moment correlation	two.sided
IL22	18-HETE	-0.0570503	-0.302375	0.764601	28	-0.408915	0.309582	Pearson's product-moment correlation	two.sided
IL22	9,10-DiHOME	-0.0986234	-0.524423	0.604112	28	-0.443147	0.271285	Pearson's product-moment correlation	two.sided
IL22	12-KETE	-0.0170274	-0.0901138	0.928838	28	-0.374996	0.34536	Pearson's product-moment correlation	two.sided
IL22	Arg	0.0504724	0.267415	0.791109	28	-0.315534	0.403406	Pearson's product-moment correlation	two.sided
IL22	Citrulline	0.0192068	0.101652	0.919757	28	-0.343439	0.376868	Pearson's product-moment correlation	two.sided
IL22	Hydroxyproline	-0.00312974	-0.0165611	0.986904	28	-0.36299	0.357543	Pearson's product-moment correlation	two.sided
IL22	Thr	-0.105281	-0.560208	0.579793	28	-0.448537	0.265041	Pearson's product-moment correlation	two.sided
IL17F	LPA 22:0	0.180593	0.971585	0.339576	28	-0.19218	0.507822	Pearson's product-moment correlation	two.sided
IL17F	LPA 22:2	0.149826	0.801854	0.429391	28	-0.222451	0.483971	Pearson's product-moment correlation	two.sided
IL17F	LPS 18:0	0.145938	0.780589	0.441594	28	-0.226225	0.480922	Pearson's product-moment correlation	two.sided
IL17F	LPS 20:0	-0.0191647	-0.101429	0.919933	28	-0.376832	0.343476	Pearson's product-moment correlation	two.sided
IL17F	PIP1 36:1	-0.217494	-1.1791	0.248283	28	-0.535781	0.154914	Pearson's product-moment correlation	two.sided
IL17F	PIP2 32:1	0.0820711	0.435749	0.66636	28	-0.286674	0.429637	Pearson's product-moment correlation	two.sided
IL17F	HNRNPA1	0.435543	2.56028	0.0161417	28	0.0892839	0.687876	Pearson's product-moment correlation	two.sided
IL17F	CCL8	-0.1166	-0.621228	0.539475	28	-0.457645	0.254354	Pearson's product-moment correlation	two.sided
IL17F	SAA1	-0.0678743	-0.359987	0.721558	28	-0.417924	0.299724	Pearson's product-moment correlation	two.sided
IL17F	GIPC1	0.0971931	0.516744	0.609393	28	-0.272622	0.441986	Pearson's product-moment correlation	two.sided
IL17F	CCL7	-0.169027	-0.907463	0.371906	28	-0.498915	0.203643	Pearson's product-moment correlation	two.sided
IL17F	STX8	0.626418	4.25241	0.000212847	28	0.34372	0.805013	Pearson's product-moment correlation	two.sided
IL17F	DNAJB9	-0.216013	-1.17067	0.251597	28	-0.534673	0.15643	Pearson's product-moment correlation	two.sided
IL17F	COL11A2	0.261931	1.43615	0.162039	28	-0.108585	0.568549	Pearson's product-moment correlation	two.sided
IL17F	RRM1	-0.0441419	-0.233805	0.816838	28	-0.39808	0.321236	Pearson's product-moment correlation	two.sided
IL17F	TYMP	0.404972	2.34369	0.0264218	28	0.0523385	0.667808	Pearson's product-moment correlation	two.sided
IL17F	CHAD	0.0627769	0.33284	0.741734	28	-0.304376	0.41369	Pearson's product-moment correlation	two.sided
IL17F	LTB4R	0.387673	2.22541	0.0342833	28	0.0318529	0.656282	Pearson's product-moment correlation	two.sided
IL17F	DPYSL2	0.190018	1.02414	0.314537	28	-0.182763	0.515029	Pearson's product-moment correlation	two.sided
IL17F	CROT	0.0335419	0.177587	0.860326	28	-0.330724	0.389109	Pearson's product-moment correlation	two.sided
IL17F	NMRAL1	0.275529	1.51667	0.14056	28	-0.0940787	0.578385	Pearson's product-moment correlation	two.sided
IL17F	CFLAR	0.0526435	0.27895	0.782333	28	-0.313573	0.405227	Pearson's product-moment correlation	two.sided
IL17F	SULT2B1	-0.168994	-0.907279	0.372002	28	-0.498889	0.203676	Pearson's product-moment correlation	two.sided
IL17F	SH3GLB2	0.0965159	0.51311	0.611899	28	-0.273255	0.441436	Pearson's product-moment correlation	two.sided
IL17F	SAA2	-0.0850747	-0.451811	0.654886	28	-0.4321	0.283896	Pearson's product-moment correlation	two.sided
IL17F	HSPA1B	-0.13293	-0.709697	0.483761	28	-0.470659	0.238774	Pearson's product-moment correlation	two.sided
IL17F	CPPED1	0.497613	3.03565	0.00514223	28	0.167344	0.727466	Pearson's product-moment correlation	two.sided
IL17F	FCGRT	0.0308122	0.16312	0.871595	28	-0.333155	0.386788	Pearson's product-moment correlation	two.sided
IL17F	USP4	0.157873	0.845997	0.404726	28	-0.214602	0.490258	Pearson's product-moment correlation	two.sided
IL17F	NUDT15	0.206431	1.11637	0.273751	28	-0.166199	0.527472	Pearson's product-moment correlation	two.sided
IL17F	PKN2	0.220205	1.19454	0.242289	28	-0.152133	0.537808	Pearson's product-moment correlation	two.sided
IL17F	WNK1	0.443479	2.61822	0.014102	28	0.0990324	0.693023	Pearson's product-moment correlation	two.sided
IL17F	KPNA2	-0.104964	-0.558501	0.580942	28	-0.448281	0.265339	Pearson's product-moment correlation	two.sided
IL17F	CD36	-0.0274599	-0.145359	0.885469	28	-0.383931	0.336135	Pearson's product-moment correlation	two.sided
IL17F	MBL2	0.239565	1.30568	0.202288	28	-0.132106	0.552177	Pearson's product-moment correlation	two.sided
IL17F	LBP	-0.184688	-0.994381	0.328554	28	-0.510959	0.188097	Pearson's product-moment correlation	two.sided
IL17F	CD5L	0.222603	1.20822	0.237069	28	-0.14967	0.539598	Pearson's product-moment correlation	two.sided
IL17F	CTSV	0.0700863	0.371776	0.712858	28	-0.2977	0.419757	Pearson's product-moment correlation	two.sided
IL17F	FYN	0.877794	9.69621	1.89334e-10	28	0.756884	0.940605	Pearson's product-moment correlation	two.sided
IL17F	CXCL10	-0.255082	-1.39595	0.173702	28	-0.563561	0.115832	Pearson's product-moment correlation	two.sided
IL17F	CRP	0.0497625	0.263645	0.793984	28	-0.316175	0.40281	Pearson's product-moment correlation	two.sided
IL17F	MFAP4	-0.164582	-0.882929	0.384793	28	-0.495473	0.208021	Pearson's product-moment correlation	two.sided
IL17F	DNASE1L2	-0.123575	-0.658947	0.515312	28	-0.463221	0.247723	Pearson's product-moment correlation	two.sided
IL17F	LRRC15	-0.00444815	-0.0235376	0.981388	28	-0.364134	0.356392	Pearson's product-moment correlation	two.sided
IL17F	PCDHAC1	-0.0247749	-0.131137	0.896605	28	-0.381638	0.338516	Pearson's product-moment correlation	two.sided
IL17F	AMY1A	0.426548	2.49549	0.0187439	28	0.0783139	0.682011	Pearson's product-moment correlation	two.sided
IL17F	RCN1	-0.101222	-0.538384	0.594566	28	-0.445254	0.268851	Pearson's product-moment correlation	two.sided
IL17F	CLPSL1	-0.157916	-0.846233	0.404597	28	-0.490292	0.21456	Pearson's product-moment correlation	two.sided
IL17F	GZMK	0.0763066	0.404957	0.688586	28	-0.29199	0.424895	Pearson's product-moment correlation	two.sided
IL17F	GSTM3	-0.155229	-0.831474	0.412741	28	-0.488196	0.217186	Pearson's product-moment correlation	two.sided
IL17F	12-HETE	0.33381	1.87384	0.0714238	28	-0.0300762	0.619569	Pearson's product-moment correlation	two.sided
IL17F	12,13-DiHOME	-0.0807895	-0.4289	0.671278	28	-0.428584	0.287858	Pearson's product-moment correlation	two.sided
IL17F	14-HDHA	0.393176	2.26272	0.0316009	28	0.0383371	0.659962	Pearson's product-moment correlation	two.sided
IL17F	18-HETE	0.201788	1.09019	0.284923	28	-0.170905	0.523966	Pearson's product-moment correlation	two.sided
IL17F	9,10-DiHOME	-0.0713262	-0.378387	0.707997	28	-0.420783	0.296564	Pearson's product-moment correlation	two.sided
IL17F	12-KETE	-0.0377855	-0.200085	0.84286	28	-0.392709	0.326934	Pearson's product-moment correlation	two.sided
IL17F	Arg	0.202921	1.09657	0.282171	28	-0.169759	0.524822	Pearson's product-moment correlation	two.sided
IL17F	Citrulline	-0.0559381	-0.296461	0.769066	28	-0.407985	0.31059	Pearson's product-moment correlation	two.sided
IL17F	Hydroxyproline	-0.0908538	-0.48275	0.633026	28	-0.436825	0.278532	Pearson's product-moment correlation	two.sided
IL17F	Thr	0.243547	1.32874	0.194662	28	-0.127949	0.555109	Pearson's product-moment correlation	two.sided
IL7	LPA 22:0	-0.270772	-1.48839	0.147825	28	-0.574954	0.0991715	Pearson's product-moment correlation	two.sided
IL7	LPA 22:2	-0.487714	-2.95616	0.00625902	28	-0.721253	-0.154612	Pearson's product-moment correlation	two.sided
IL7	LPS 18:0	0.380837	2.17944	0.0378688	28	0.023839	0.651692	Pearson's product-moment correlation	two.sided
IL7	LPS 20:0	0.352654	1.99419	0.0559519	28	-0.00872392	0.632556	Pearson's product-moment correlation	two.sided
IL7	PIP1 36:1	0.304858	1.69379	0.101404	28	-0.0622479	0.599305	Pearson's product-moment correlation	two.sided
IL7	PIP2 32:1	0.0490963	0.260107	0.796685	28	-0.316776	0.402251	Pearson's product-moment correlation	two.sided
IL7	HNRNPA1	0.0198899	0.105268	0.916914	28	-0.342836	0.377454	Pearson's product-moment correlation	two.sided
IL7	CCL8	0.280694	1.54751	0.132971	28	-0.0885279	0.582098	Pearson's product-moment correlation	two.sided
IL7	SAA1	0.0793964	0.421457	0.676639	28	-0.289143	0.427439	Pearson's product-moment correlation	two.sided
IL7	GIPC1	0.290735	1.60788	0.119081	28	-0.0776699	0.589281	Pearson's product-moment correlation	two.sided
IL7	CCL7	0.327161	1.83199	0.077611	28	-0.0375325	0.614948	Pearson's product-moment correlation	two.sided
IL7	STX8	0.036002	0.190628	0.850192	28	-0.328528	0.391197	Pearson's product-moment correlation	two.sided
IL7	DNAJB9	-0.06793	-0.360284	0.721338	28	-0.41797	0.299673	Pearson's product-moment correlation	two.sided
IL7	COL11A2	0.127261	0.678924	0.50276	28	-0.244204	0.466158	Pearson's product-moment correlation	two.sided
IL7	RRM1	-0.336993	-1.89398	0.0686011	28	-0.621774	0.026493	Pearson's product-moment correlation	two.sided
IL7	TYMP	0.177305	0.953314	0.348589	28	-0.195449	0.505297	Pearson's product-moment correlation	two.sided
IL7	CHAD	0.322088	1.80027	0.0826016	28	-0.0431929	0.61141	Pearson's product-moment correlation	two.sided
IL7	LTB4R	0.0536045	0.284057	0.778457	28	-0.312704	0.406032	Pearson's product-moment correlation	two.sided
IL7	DPYSL2	-0.178291	-0.958791	0.345871	28	-0.506055	0.194469	Pearson's product-moment correlation	two.sided
IL7	CROT	0.362316	2.05696	0.0491145	28	0.00235402	0.639155	Pearson's product-moment correlation	two.sided
IL7	NMRAL1	0.356823	2.02118	0.0529148	28	-0.00395421	0.635409	Pearson's product-moment correlation	two.sided
IL7	CFLAR	-0.110536	-0.58851	0.560908	28	-0.452775	0.26009	Pearson's product-moment correlation	two.sided
IL7	SULT2B1	-0.0339019	-0.179495	0.858841	28	-0.389415	0.330403	Pearson's product-moment correlation	two.sided
IL7	SH3GLB2	0.269213	1.47915	0.150264	28	-0.100837	0.573827	Pearson's product-moment correlation	two.sided
IL7	SAA2	0.0306337	0.162174	0.872333	28	-0.333314	0.386636	Pearson's product-moment correlation	two.sided
IL7	HSPA1B	0.031767	0.16818	0.867651	28	-0.332305	0.3876	Pearson's product-moment correlation	two.sided
IL7	CPPED1	0.0550943	0.291975	0.772458	28	-0.311355	0.40728	Pearson's product-moment correlation	two.sided
IL7	FCGRT	-0.237319	-1.29271	0.206678	28	-0.55052	0.134445	Pearson's product-moment correlation	two.sided
IL7	USP4	0.303415	1.68495	0.103113	28	-0.0638316	0.598285	Pearson's product-moment correlation	two.sided
IL7	NUDT15	0.106542	0.566997	0.575234	28	-0.263855	0.449556	Pearson's product-moment correlation	two.sided
IL7	PKN2	0.0351883	0.186314	0.853542	28	-0.329255	0.390507	Pearson's product-moment correlation	two.sided
IL7	WNK1	-0.0158465	-0.0838622	0.933763	28	-0.373981	0.3464	Pearson's product-moment correlation	two.sided
IL7	KPNA2	-0.0209835	-0.111059	0.912362	28	-0.378392	0.34187	Pearson's product-moment correlation	two.sided
IL7	CD36	-0.0765287	-0.406143	0.687725	28	-0.425078	0.291785	Pearson's product-moment correlation	two.sided
IL7	MBL2	0.0237742	0.125837	0.90076	28	-0.339402	0.380782	Pearson's product-moment correlation	two.sided
IL7	LBP	0.0627171	0.332522	0.741972	28	-0.304431	0.41364	Pearson's product-moment correlation	two.sided
IL7	CD5L	-0.375421	-2.14331	0.0409186	28	-0.648041	-0.0175215	Pearson's product-moment correlation	two.sided
IL7	CTSV	-0.228445	-1.24165	0.224666	28	-0.543947	0.143646	Pearson's product-moment correlation	two.sided
IL7	FYN	0.00293013	0.0155049	0.987739	28	-0.357717	0.362816	Pearson's product-moment correlation	two.sided
IL7	CXCL10	-0.224519	-1.21917	0.232952	28	-0.541026	0.147697	Pearson's product-moment correlation	two.sided
IL7	CRP	-0.171881	-0.923249	0.363766	28	-0.501119	0.200824	Pearson's product-moment correlation	two.sided
IL7	MFAP4	0.256073	1.40175	0.17198	28	-0.114786	0.564284	Pearson's product-moment correlation	two.sided
IL7	DNASE1L2	-0.0633892	-0.3361	0.739301	28	-0.414199	0.303818	Pearson's product-moment correlation	two.sided
IL7	LRRC15	0.048368	0.256239	0.79964	28	-0.317433	0.401638	Pearson's product-moment correlation	two.sided
IL7	PCDHAC1	0.111956	0.596162	0.555856	28	-0.25875	0.453917	Pearson's product-moment correlation	two.sided
IL7	AMY1A	-0.135601	-0.724223	0.474937	28	-0.472774	0.236207	Pearson's product-moment correlation	two.sided
IL7	RCN1	-0.121615	-0.648338	0.522049	28	-0.461657	0.24959	Pearson's product-moment correlation	two.sided
IL7	CLPSL1	0.0621481	0.329494	0.744235	28	-0.304949	0.413166	Pearson's product-moment correlation	two.sided
IL7	GZMK	0.081816	0.434386	0.667337	28	-0.28691	0.429428	Pearson's product-moment correlation	two.sided
IL7	GSTM3	0.0622783	0.330187	0.743717	28	-0.30483	0.413275	Pearson's product-moment correlation	two.sided
IL7	12-HETE	-0.124035	-0.661437	0.513739	28	-0.463588	0.247285	Pearson's product-moment correlation	two.sided
IL7	12,13-DiHOME	0.265282	1.4559	0.156541	28	-0.105025	0.570981	Pearson's product-moment correlation	two.sided
IL7	14-HDHA	-0.052659	-0.279033	0.78227	28	-0.40524	0.313559	Pearson's product-moment correlation	two.sided
IL7	18-HETE	-0.0677638	-0.359398	0.721993	28	-0.417832	0.299825	Pearson's product-moment correlation	two.sided
IL7	9,10-DiHOME	0.277427	1.52799	0.137735	28	-0.0920413	0.579751	Pearson's product-moment correlation	two.sided
IL7	12-KETE	0.216362	1.17266	0.250814	28	-0.156073	0.534934	Pearson's product-moment correlation	two.sided
IL7	Arg	-0.00696802	-0.0368722	0.970849	28	-0.366318	0.35419	Pearson's product-moment correlation	two.sided
IL7	Citrulline	0.0408756	0.216474	0.830188	28	-0.324167	0.395323	Pearson's product-moment correlation	two.sided
IL7	Hydroxyproline	0.140612	0.751515	0.458613	28	-0.231378	0.476731	Pearson's product-moment correlation	two.sided
IL7	Thr	-0.00195633	-0.0103519	0.991814	28	-0.36197	0.358566	Pearson's product-moment correlation	two.sided
IL13	LPA 22:0	0.224423	1.21862	0.233156	28	-0.147796	0.540955	Pearson's product-moment correlation	two.sided
IL13	LPA 22:2	0.15256	0.816832	0.42092	28	-0.21979	0.486111	Pearson's product-moment correlation	two.sided
IL13	LPS 18:0	0.284793	1.57209	0.127164	28	-0.0841055	0.585036	Pearson's product-moment correlation	two.sided
IL13	LPS 20:0	0.139867	0.747454	0.461021	28	-0.232098	0.476143	Pearson's product-moment correlation	two.sided
IL13	PIP1 36:1	-0.0534457	-0.283213	0.779097	28	-0.405899	0.312847	Pearson's product-moment correlation	two.sided
IL13	PIP2 32:1	0.499876	3.05404	0.00491225	28	0.170271	0.728881	Pearson's product-moment correlation	two.sided
IL13	HNRNPA1	0.301591	1.67381	0.105305	28	-0.0658309	0.596994	Pearson's product-moment correlation	two.sided
IL13	CCL8	-0.0101951	-0.0539504	0.957358	28	-0.369109	0.351365	Pearson's product-moment correlation	two.sided
IL13	SAA1	-0.231167	-1.25728	0.21904	28	-0.545967	0.140831	Pearson's product-moment correlation	two.sided
IL13	GIPC1	0.824267	7.70329	2.16272e-08	28	0.659986	0.913319	Pearson's product-moment correlation	two.sided
IL13	CCL7	-0.0453756	-0.240353	0.811808	28	-0.39912	0.320127	Pearson's product-moment correlation	two.sided
IL13	STX8	0.356052	2.01617	0.053467	28	-0.00483835	0.634882	Pearson's product-moment correlation	two.sided
IL13	DNAJB9	-0.295859	-1.63891	0.112422	28	-0.592928	0.0720951	Pearson's product-moment correlation	two.sided
IL13	COL11A2	0.0936391	0.497678	0.622597	28	-0.275939	0.439095	Pearson's product-moment correlation	two.sided
IL13	RRM1	-0.122363	-0.652387	0.519472	28	-0.462254	0.248878	Pearson's product-moment correlation	two.sided
IL13	TYMP	0.46432	2.77413	0.00974282	28	0.124954	0.70642	Pearson's product-moment correlation	two.sided
IL13	CHAD	0.415985	2.42055	0.0222332	28	0.0655373	0.675082	Pearson's product-moment correlation	two.sided
IL13	LTB4R	0.0509273	0.269832	0.789268	28	-0.315124	0.403788	Pearson's product-moment correlation	two.sided
IL13	DPYSL2	-0.103816	-0.552326	0.585108	28	-0.447353	0.266418	Pearson's product-moment correlation	two.sided
IL13	CROT	0.107581	0.572589	0.571492	28	-0.262877	0.450394	Pearson's product-moment correlation	two.sided
IL13	NMRAL1	0.0243296	0.128778	0.898454	28	-0.33891	0.381257	Pearson's product-moment correlation	two.sided
IL13	CFLAR	0.0513925	0.272304	0.787387	28	-0.314703	0.404178	Pearson's product-moment correlation	two.sided
IL13	SULT2B1	-0.237428	-1.29333	0.206465	28	-0.5506	0.134332	Pearson's product-moment correlation	two.sided
IL13	SH3GLB2	0.185036	0.996322	0.327626	28	-0.187749	0.511225	Pearson's product-moment correlation	two.sided
IL13	SAA2	-0.129982	-0.693684	0.493595	28	-0.46832	0.241601	Pearson's product-moment correlation	two.sided
IL13	HSPA1B	-0.172211	-0.925078	0.36283	28	-0.501374	0.200497	Pearson's product-moment correlation	two.sided
IL13	CPPED1	0.0709228	0.376236	0.709577	28	-0.296933	0.420449	Pearson's product-moment correlation	two.sided
IL13	FCGRT	0.103481	0.550524	0.586326	28	-0.266733	0.447082	Pearson's product-moment correlation	two.sided
IL13	USP4	0.285359	1.57548	0.126378	28	-0.0834944	0.585441	Pearson's product-moment correlation	two.sided
IL13	NUDT15	0.243066	1.32595	0.195572	28	-0.128451	0.554756	Pearson's product-moment correlation	two.sided
IL13	PKN2	-0.0284871	-0.150801	0.881214	28	-0.384807	0.335223	Pearson's product-moment correlation	two.sided
IL13	WNK1	0.262165	1.43752	0.161651	28	-0.108337	0.568718	Pearson's product-moment correlation	two.sided
IL13	KPNA2	-0.187388	-1.00944	0.321406	28	-0.513023	0.185398	Pearson's product-moment correlation	two.sided
IL13	CD36	-0.18353	-0.987933	0.331646	28	-0.510073	0.189252	Pearson's product-moment correlation	two.sided
IL13	MBL2	-0.258526	-1.41613	0.167765	28	-0.566072	0.112193	Pearson's product-moment correlation	two.sided
IL13	LBP	-0.354914	-2.00881	0.0542886	28	-0.634104	0.00613982	Pearson's product-moment correlation	two.sided
IL13	CD5L	-0.293512	-1.62468	0.115436	28	-0.59126	0.0746506	Pearson's product-moment correlation	two.sided
IL13	CTSV	0.179167	0.963658	0.343467	28	-0.193598	0.506728	Pearson's product-moment correlation	two.sided
IL13	FYN	0.184423	0.992908	0.329258	28	-0.188361	0.510757	Pearson's product-moment correlation	two.sided
IL13	CXCL10	-0.187539	-1.01029	0.321008	28	-0.513139	0.185246	Pearson's product-moment correlation	two.sided
IL13	CRP	-0.212095	-1.14843	0.260509	28	-0.531733	0.160434	Pearson's product-moment correlation	two.sided
IL13	MFAP4	-0.218715	-1.18605	0.24557	28	-0.536695	0.153662	Pearson's product-moment correlation	two.sided
IL13	DNASE1L2	-0.280659	-1.5473	0.133021	28	-0.582073	0.0885655	Pearson's product-moment correlation	two.sided
IL13	LRRC15	0.277956	1.53114	0.136955	28	-0.0914729	0.580132	Pearson's product-moment correlation	two.sided
IL13	PCDHAC1	0.194334	1.0483	0.303464	28	-0.178428	0.518314	Pearson's product-moment correlation	two.sided
IL13	AMY1A	0.17216	0.924791	0.362977	28	-0.200548	0.501334	Pearson's product-moment correlation	two.sided
IL13	RCN1	0.386201	2.21547	0.0350316	28	0.0301225	0.655295	Pearson's product-moment correlation	two.sided
IL13	CLPSL1	-0.294858	-1.63284	0.1137	28	-0.592217	0.0731857	Pearson's product-moment correlation	two.sided
IL13	GZMK	0.758862	6.16585	1.17266e-06	28	0.548568	0.878857	Pearson's product-moment correlation	two.sided
IL13	GSTM3	0.0443398	0.234855	0.81603	28	-0.321058	0.398247	Pearson's product-moment correlation	two.sided
IL13	12-HETE	0.250884	1.37141	0.181137	28	-0.120255	0.560493	Pearson's product-moment correlation	two.sided
IL13	12,13-DiHOME	0.012033	0.0636775	0.949679	28	-0.349752	0.370695	Pearson's product-moment correlation	two.sided
IL13	14-HDHA	0.395931	2.28151	0.0303233	28	0.0415944	0.6618	Pearson's product-moment correlation	two.sided
IL13	18-HETE	-0.00861571	-0.0455917	0.963959	28	-0.367743	0.352748	Pearson's product-moment correlation	two.sided
IL13	9,10-DiHOME	-0.0477353	-0.25288	0.802208	28	-0.401106	0.318003	Pearson's product-moment correlation	two.sided
IL13	12-KETE	0.308287	1.71482	0.0974268	28	-0.0584772	0.601725	Pearson's product-moment correlation	two.sided
IL13	Arg	0.051744	0.274171	0.785966	28	-0.314386	0.404473	Pearson's product-moment correlation	two.sided
IL13	Citrulline	-0.072051	-0.382252	0.705161	28	-0.421382	0.295899	Pearson's product-moment correlation	two.sided
IL13	Hydroxyproline	0.224852	1.22108	0.23224	28	-0.147354	0.541274	Pearson's product-moment correlation	two.sided
IL13	Thr	0.0575854	0.30522	0.762456	28	-0.309096	0.409362	Pearson's product-moment correlation	two.sided
TGFB1	LPA 22:0	0.247153	1.34968	0.18793	28	-0.124173	0.557758	Pearson's product-moment correlation	two.sided
TGFB1	LPA 22:2	0.164007	0.879754	0.386481	28	-0.208587	0.495026	Pearson's product-moment correlation	two.sided
TGFB1	LPS 18:0	0.400858	2.3153	0.0281429	28	0.0474396	0.665079	Pearson's product-moment correlation	two.sided
TGFB1	LPS 20:0	0.114646	0.610679	0.546338	28	-0.256205	0.456078	Pearson's product-moment correlation	two.sided
TGFB1	PIP1 36:1	-0.0786585	-0.417515	0.679486	28	-0.426832	0.289824	Pearson's product-moment correlation	two.sided
TGFB1	PIP2 32:1	0.160561	0.860779	0.396671	28	-0.211969	0.492351	Pearson's product-moment correlation	two.sided
TGFB1	HNRNPA1	0.49504	3.01484	0.00541467	28	0.164025	0.725855	Pearson's product-moment correlation	two.sided
TGFB1	CCL8	0.0358037	0.189577	0.851008	28	-0.328705	0.391029	Pearson's product-moment correlation	two.sided
TGFB1	SAA1	-0.0744026	-0.394796	0.695985	28	-0.423325	0.29374	Pearson's product-moment correlation	two.sided
TGFB1	GIPC1	0.221019	1.19918	0.240509	28	-0.151297	0.538416	Pearson's product-moment correlation	two.sided
TGFB1	CCL7	-0.0452072	-0.239459	0.812494	28	-0.398978	0.320278	Pearson's product-moment correlation	two.sided
TGFB1	STX8	0.659413	4.64136	7.39037e-05	28	0.392354	0.823942	Pearson's product-moment correlation	two.sided
TGFB1	DNAJB9	-0.221848	-1.20391	0.238704	28	-0.539035	0.150446	Pearson's product-moment correlation	two.sided
TGFB1	COL11A2	0.285409	1.57579	0.126307	28	-0.0834393	0.585477	Pearson's product-moment correlation	two.sided
TGFB1	RRM1	-0.15613	-0.836418	0.410002	28	-0.488899	0.216307	Pearson's product-moment correlation	two.sided
TGFB1	TYMP	0.514662	3.17629	0.00361538	28	0.189535	0.738079	Pearson's product-moment correlation	two.sided
TGFB1	CHAD	0.180546	0.971321	0.339705	28	-0.192227	0.507786	Pearson's product-moment correlation	two.sided
TGFB1	LTB4R	0.425445	2.4876	0.0190858	28	0.0769738	0.68129	Pearson's product-moment correlation	two.sided
TGFB1	DPYSL2	0.235569	1.28261	0.210146	28	-0.136265	0.549226	Pearson's product-moment correlation	two.sided
TGFB1	CROT	0.267348	1.46811	0.153218	28	-0.102825	0.572478	Pearson's product-moment correlation	two.sided
TGFB1	NMRAL1	0.514436	3.1744	0.00363269	28	0.18924	0.737939	Pearson's product-moment correlation	two.sided
TGFB1	CFLAR	0.0241501	0.127828	0.899199	28	-0.339069	0.381104	Pearson's product-moment correlation	two.sided
TGFB1	SULT2B1	-0.192419	-1.03757	0.308346	28	-0.516858	0.180353	Pearson's product-moment correlation	two.sided
TGFB1	SH3GLB2	0.336173	1.88879	0.0693197	28	-0.0274168	0.621206	Pearson's product-moment correlation	two.sided
TGFB1	SAA2	-0.0701757	-0.372252	0.712508	28	-0.419831	0.297618	Pearson's product-moment correlation	two.sided
TGFB1	HSPA1B	-0.158288	-0.848275	0.403478	28	-0.490581	0.214196	Pearson's product-moment correlation	two.sided
TGFB1	CPPED1	0.501179	3.06467	0.00478388	28	0.171959	0.729695	Pearson's product-moment correlation	two.sided
TGFB1	FCGRT	-0.108884	-0.579609	0.566813	28	-0.451445	0.261649	Pearson's product-moment correlation	two.sided
TGFB1	USP4	0.379775	2.17234	0.0384518	28	0.0225981	0.650977	Pearson's product-moment correlation	two.sided
TGFB1	NUDT15	0.368506	2.09757	0.0450945	28	0.00949786	0.643362	Pearson's product-moment correlation	two.sided
TGFB1	PKN2	0.156866	0.840461	0.40777	28	-0.215587	0.489473	Pearson's product-moment correlation	two.sided
TGFB1	WNK1	0.505881	3.10324	0.0043443	28	0.178064	0.732626	Pearson's product-moment correlation	two.sided
TGFB1	KPNA2	-0.165377	-0.887309	0.382471	28	-0.496089	0.20724	Pearson's product-moment correlation	two.sided
TGFB1	CD36	0.0153172	0.0810605	0.93597	28	-0.346866	0.373525	Pearson's product-moment correlation	two.sided
TGFB1	MBL2	0.278319	1.53331	0.136422	28	-0.091083	0.580392	Pearson's product-moment correlation	two.sided
TGFB1	LBP	-0.187727	-1.01134	0.320515	28	-0.513282	0.185058	Pearson's product-moment correlation	two.sided
TGFB1	CD5L	0.275902	1.51889	0.140002	28	-0.0936792	0.578653	Pearson's product-moment correlation	two.sided
TGFB1	CTSV	-0.0913431	-0.485371	0.631189	28	-0.437224	0.278077	Pearson's product-moment correlation	two.sided
TGFB1	FYN	0.876663	9.64212	2.13842e-10	28	0.75478	0.940036	Pearson's product-moment correlation	two.sided
TGFB1	CXCL10	-0.383091	-2.19455	0.0366548	28	-0.653207	-0.026476	Pearson's product-moment correlation	two.sided
TGFB1	CRP	-0.129648	-0.691871	0.494716	28	-0.468055	0.241921	Pearson's product-moment correlation	two.sided
TGFB1	MFAP4	-0.0367716	-0.194709	0.847027	28	-0.39185	0.327841	Pearson's product-moment correlation	two.sided
TGFB1	DNASE1L2	-0.133566	-0.713157	0.481651	28	-0.471163	0.238163	Pearson's product-moment correlation	two.sided
TGFB1	LRRC15	0.161999	0.868692	0.392401	28	-0.210559	0.493468	Pearson's product-moment correlation	two.sided
TGFB1	PCDHAC1	0.152226	0.815004	0.421948	28	-0.220115	0.48585	Pearson's product-moment correlation	two.sided
TGFB1	AMY1A	0.439747	2.59088	0.0150327	28	0.0944397	0.690606	Pearson's product-moment correlation	two.sided
TGFB1	RCN1	-0.0976727	-0.519318	0.60762	28	-0.442375	0.272174	Pearson's product-moment correlation	two.sided
TGFB1	CLPSL1	-0.178822	-0.961737	0.344414	28	-0.506463	0.193942	Pearson's product-moment correlation	two.sided
TGFB1	GZMK	0.156153	0.836546	0.409931	28	-0.216284	0.488917	Pearson's product-moment correlation	two.sided
TGFB1	GSTM3	-0.0892227	-0.474012	0.639167	28	-0.435493	0.280048	Pearson's product-moment correlation	two.sided
TGFB1	12-HETE	0.343633	1.93625	0.062991	28	-0.0189865	0.626359	Pearson's product-moment correlation	two.sided
TGFB1	12,13-DiHOME	0.00113878	0.00602586	0.995235	28	-0.359278	0.36126	Pearson's product-moment correlation	two.sided
TGFB1	14-HDHA	0.451879	2.68039	0.0121817	28	0.109424	0.698443	Pearson's product-moment correlation	two.sided
TGFB1	18-HETE	0.112165	0.597293	0.555112	28	-0.258552	0.454085	Pearson's product-moment correlation	two.sided
TGFB1	9,10-DiHOME	-0.0209998	-0.111145	0.912294	28	-0.378406	0.341856	Pearson's product-moment correlation	two.sided
TGFB1	12-KETE	0.0393504	0.208384	0.836437	28	-0.325534	0.394034	Pearson's product-moment correlation	two.sided
TGFB1	Arg	0.362523	2.05831	0.0489759	28	0.00259193	0.639296	Pearson's product-moment correlation	two.sided
TGFB1	Citrulline	0.151178	0.80926	0.425189	28	-0.221135	0.48503	Pearson's product-moment correlation	two.sided
TGFB1	Hydroxyproline	0.0663028	0.351615	0.727759	28	-0.30116	0.41662	Pearson's product-moment correlation	two.sided
TGFB1	Thr	0.375665	2.14494	0.0407772	28	0.0178053	0.648206	Pearson's product-moment correlation	two.sided
IFNB1	LPA 22:0	0.316782	1.76727	0.0880825	28	-0.0490902	0.607696	Pearson's product-moment correlation	two.sided
IFNB1	LPA 22:2	0.2224	1.20706	0.237508	28	-0.149878	0.539447	Pearson's product-moment correlation	two.sided
IFNB1	LPS 18:0	0.527102	3.28213	0.00276375	28	0.20594	0.745753	Pearson's product-moment correlation	two.sided
IFNB1	LPS 20:0	0.411318	2.38784	0.0239359	28	0.0599298	0.672006	Pearson's product-moment correlation	two.sided
IFNB1	PIP1 36:1	0.112141	0.597162	0.555198	28	-0.258575	0.454066	Pearson's product-moment correlation	two.sided
IFNB1	PIP2 32:1	0.457665	2.72373	0.0109905	28	0.116626	0.70216	Pearson's product-moment correlation	two.sided
IFNB1	HNRNPA1	0.0885838	0.470591	0.641578	28	-0.280642	0.434971	Pearson's product-moment correlation	two.sided
IFNB1	CCL8	-0.028635	-0.151584	0.880602	28	-0.384933	0.335091	Pearson's product-moment correlation	two.sided
IFNB1	SAA1	-0.344754	-1.94341	0.0620806	28	-0.627131	0.0177156	Pearson's product-moment correlation	two.sided
IFNB1	GIPC1	0.514761	3.17713	0.00360778	28	0.189666	0.73814	Pearson's product-moment correlation	two.sided
IFNB1	CCL7	-0.129475	-0.69093	0.495298	28	-0.467917	0.242087	Pearson's product-moment correlation	two.sided
IFNB1	STX8	0.483613	2.92367	0.00677878	28	0.149368	0.718668	Pearson's product-moment correlation	two.sided
IFNB1	DNAJB9	-0.340633	-1.91711	0.0654794	28	-0.62429	0.0223829	Pearson's product-moment correlation	two.sided
IFNB1	COL11A2	0.292138	1.61636	0.117229	28	-0.0761453	0.590281	Pearson's product-moment correlation	two.sided
IFNB1	RRM1	-0.154329	-0.826533	0.41549	28	-0.487493	0.218065	Pearson's product-moment correlation	two.sided
IFNB1	TYMP	0.522903	3.24609	0.00302944	28	0.200383	0.743169	Pearson's product-moment correlation	two.sided
IFNB1	CHAD	0.533877	3.34099	0.00237736	28	0.214952	0.749909	Pearson's product-moment correlation	two.sided
IFNB1	LTB4R	0.23045	1.25316	0.220512	28	-0.141573	0.545435	Pearson's product-moment correlation	two.sided
IFNB1	DPYSL2	0.00465335	0.0246235	0.98053	28	-0.356213	0.364312	Pearson's product-moment correlation	two.sided
IFNB1	CROT	0.428339	2.50831	0.0181999	28	0.0804912	0.683182	Pearson's product-moment correlation	two.sided
IFNB1	NMRAL1	0.198774	1.07323	0.29233	28	-0.173952	0.521685	Pearson's product-moment correlation	two.sided
IFNB1	CFLAR	0.619693	4.17804	0.000260247	28	0.333989	0.80111	Pearson's product-moment correlation	two.sided
IFNB1	SULT2B1	-0.337284	-1.89583	0.0683475	28	-0.621975	0.026165	Pearson's product-moment correlation	two.sided
IFNB1	SH3GLB2	0.469763	2.81578	0.00881322	28	0.1318	0.70989	Pearson's product-moment correlation	two.sided
IFNB1	SAA2	-0.244263	-1.3329	0.193311	28	-0.555636	0.127199	Pearson's product-moment correlation	two.sided
IFNB1	HSPA1B	-0.309563	-1.72267	0.0959777	28	-0.602624	0.0570716	Pearson's product-moment correlation	two.sided
IFNB1	CPPED1	0.374406	2.13657	0.0415115	28	0.0163407	0.647355	Pearson's product-moment correlation	two.sided
IFNB1	FCGRT	0.36736	2.09002	0.0458182	28	0.00817266	0.642584	Pearson's product-moment correlation	two.sided
IFNB1	USP4	0.54807	3.46724	0.00171645	28	0.234006	0.75856	Pearson's product-moment correlation	two.sided
IFNB1	NUDT15	0.57215	3.69144	0.000954854	28	0.266895	0.773068	Pearson's product-moment correlation	two.sided
IFNB1	PKN2	0.485001	2.93464	0.00659887	28	0.151141	0.719544	Pearson's product-moment correlation	two.sided
IFNB1	WNK1	0.545113	3.4406	0.00183914	28	0.230016	0.756764	Pearson's product-moment correlation	two.sided
IFNB1	KPNA2	-0.309819	-1.72425	0.0956889	28	-0.602804	0.0567893	Pearson's product-moment correlation	two.sided
IFNB1	CD36	-0.267359	-1.46818	0.153201	28	-0.572486	0.102813	Pearson's product-moment correlation	two.sided
IFNB1	MBL2	-0.353029	-1.99661	0.0556729	28	-0.632814	0.00829507	Pearson's product-moment correlation	two.sided
IFNB1	LBP	-0.418601	-2.439	0.0213227	28	-0.676803	-0.0686916	Pearson's product-moment correlation	two.sided
IFNB1	CD5L	-0.11511	-0.613183	0.544704	28	-0.45645	0.255766	Pearson's product-moment correlation	two.sided
IFNB1	CTSV	0.105505	0.561411	0.578983	28	-0.264831	0.448718	Pearson's product-moment correlation	two.sided
IFNB1	FYN	0.175651	0.944138	0.353175	28	-0.19709	0.504025	Pearson's product-moment correlation	two.sided
IFNB1	CXCL10	-0.338616	-1.90428	0.067195	28	-0.622896	0.0246617	Pearson's product-moment correlation	two.sided
IFNB1	CRP	-0.507789	-3.11901	0.00417604	28	-0.733814	-0.180549	Pearson's product-moment correlation	two.sided
IFNB1	MFAP4	-0.217395	-1.17853	0.248503	28	-0.535707	0.155015	Pearson's product-moment correlation	two.sided
IFNB1	DNASE1L2	-0.32621	-1.82603	0.0785277	28	-0.614286	0.0385946	Pearson's product-moment correlation	two.sided
IFNB1	LRRC15	0.370558	2.1111	0.0438217	28	0.0118735	0.644752	Pearson's product-moment correlation	two.sided
IFNB1	PCDHAC1	0.751534	6.02815	1.69663e-06	28	0.536533	0.874916	Pearson's product-moment correlation	two.sided
IFNB1	AMY1A	0.161995	0.868668	0.392414	28	-0.210564	0.493464	Pearson's product-moment correlation	two.sided
IFNB1	RCN1	0.252356	1.38001	0.178505	28	-0.118705	0.56157	Pearson's product-moment correlation	two.sided
IFNB1	CLPSL1	-0.415706	-2.41859	0.022332	28	-0.674898	-0.0652017	Pearson's product-moment correlation	two.sided
IFNB1	GZMK	0.350267	1.9788	0.0577511	28	-0.0114468	0.63092	Pearson's product-moment correlation	two.sided
IFNB1	GSTM3	0.312208	1.73898	0.0930245	28	-0.054152	0.604485	Pearson's product-moment correlation	two.sided
IFNB1	12-HETE	0.163511	0.877023	0.387937	28	-0.209074	0.494642	Pearson's product-moment correlation	two.sided
IFNB1	12,13-DiHOME	-0.0440044	-0.233075	0.817399	28	-0.397965	0.321359	Pearson's product-moment correlation	two.sided
IFNB1	14-HDHA	0.324189	1.81338	0.0805061	28	-0.0408519	0.612877	Pearson's product-moment correlation	two.sided
IFNB1	18-HETE	0.255125	1.3962	0.173626	28	-0.115786	0.563593	Pearson's product-moment correlation	two.sided
IFNB1	9,10-DiHOME	-0.100602	-0.535053	0.596837	28	-0.444752	0.269432	Pearson's product-moment correlation	two.sided
IFNB1	12-KETE	0.273795	1.50635	0.143178	28	-0.0959377	0.577135	Pearson's product-moment correlation	two.sided
IFNB1	Arg	0.0564207	0.299027	0.767128	28	-0.310153	0.408389	Pearson's product-moment correlation	two.sided
IFNB1	Citrulline	-0.0153348	-0.0811535	0.935897	28	-0.37354	0.346851	Pearson's product-moment correlation	two.sided
IFNB1	Hydroxyproline	0.374392	2.13648	0.0415195	28	0.0163249	0.647346	Pearson's product-moment correlation	two.sided
IFNB1	Thr	0.137098	0.732369	0.47003	28	-0.234767	0.473957	Pearson's product-moment correlation	two.sided
IFNA10	LPA 22:0	-0.296798	-1.64461	0.111233	28	-0.593595	0.0710711	Pearson's product-moment correlation	two.sided
IFNA10	LPA 22:2	-0.27882	-1.5363	0.135689	28	-0.580753	0.0905442	Pearson's product-moment correlation	two.sided
IFNA10	LPS 18:0	-0.229273	-1.2464	0.222945	28	-0.544561	0.142791	Pearson's product-moment correlation	two.sided
IFNA10	LPS 20:0	-0.324378	-1.81457	0.0803191	28	-0.613009	0.0406405	Pearson's product-moment correlation	two.sided
IFNA10	PIP1 36:1	0.0407596	0.215859	0.830663	28	-0.324271	0.395225	Pearson's product-moment correlation	two.sided
IFNA10	PIP2 32:1	-0.302482	-1.67925	0.104231	28	-0.597625	0.0648551	Pearson's product-moment correlation	two.sided
IFNA10	HNRNPA1	-0.171897	-0.923338	0.36372	28	-0.501132	0.200808	Pearson's product-moment correlation	two.sided
IFNA10	CCL8	0.185655	0.999774	0.325982	28	-0.187131	0.511699	Pearson's product-moment correlation	two.sided
IFNA10	SAA1	0.0575314	0.304932	0.762673	28	-0.309145	0.409317	Pearson's product-moment correlation	two.sided
IFNA10	GIPC1	-0.180833	-0.97292	0.338924	28	-0.508007	0.191941	Pearson's product-moment correlation	two.sided
IFNA10	CCL7	0.185384	0.998262	0.326702	28	-0.187402	0.511491	Pearson's product-moment correlation	two.sided
IFNA10	STX8	-0.162858	-0.873422	0.389862	28	-0.494135	0.209716	Pearson's product-moment correlation	two.sided
IFNA10	DNAJB9	-0.00200016	-0.0105839	0.99163	28	-0.362009	0.358527	Pearson's product-moment correlation	two.sided
IFNA10	COL11A2	-0.089061	-0.473147	0.639776	28	-0.435361	0.280199	Pearson's product-moment correlation	two.sided
IFNA10	RRM1	-0.254167	-1.39059	0.175304	28	-0.562893	0.116797	Pearson's product-moment correlation	two.sided
IFNA10	TYMP	-0.137273	-0.733325	0.469456	28	-0.474096	0.234598	Pearson's product-moment correlation	two.sided
IFNA10	CHAD	-0.0862549	-0.458125	0.650398	28	-0.433067	0.282802	Pearson's product-moment correlation	two.sided
IFNA10	LTB4R	-0.116529	-0.620843	0.539724	28	-0.457588	0.254421	Pearson's product-moment correlation	two.sided
IFNA10	DPYSL2	-0.089729	-0.476724	0.637258	28	-0.435907	0.279578	Pearson's product-moment correlation	two.sided
IFNA10	CROT	-0.172844	-0.92858	0.361043	28	-0.501862	0.199871	Pearson's product-moment correlation	two.sided
IFNA10	NMRAL1	-0.119061	-0.634526	0.530888	28	-0.459616	0.252018	Pearson's product-moment correlation	two.sided
IFNA10	CFLAR	-0.142999	-0.764539	0.450942	28	-0.478611	0.229071	Pearson's product-moment correlation	two.sided
IFNA10	SULT2B1	-0.100585	-0.534956	0.596903	28	-0.444738	0.269449	Pearson's product-moment correlation	two.sided
IFNA10	SH3GLB2	-0.314969	-1.75604	0.0900161	28	-0.606425	0.051098	Pearson's product-moment correlation	two.sided
IFNA10	SAA2	-0.10582	-0.56311	0.577842	28	-0.448973	0.264534	Pearson's product-moment correlation	two.sided
IFNA10	HSPA1B	0.0930266	0.494394	0.624885	28	-0.27651	0.438596	Pearson's product-moment correlation	two.sided
IFNA10	CPPED1	-0.170333	-0.914687	0.368166	28	-0.499924	0.202353	Pearson's product-moment correlation	two.sided
IFNA10	FCGRT	-0.0496288	-0.262935	0.794526	28	-0.402698	0.316296	Pearson's product-moment correlation	two.sided
IFNA10	USP4	-0.136955	-0.731592	0.470496	28	-0.473845	0.234904	Pearson's product-moment correlation	two.sided
IFNA10	NUDT15	-0.224139	-1.217	0.233764	28	-0.540743	0.148088	Pearson's product-moment correlation	two.sided
IFNA10	PKN2	-0.133318	-0.711805	0.482474	28	-0.470966	0.238402	Pearson's product-moment correlation	two.sided
IFNA10	WNK1	-0.192964	-1.04062	0.306952	28	-0.517273	0.179806	Pearson's product-moment correlation	two.sided
IFNA10	KPNA2	-0.0733845	-0.389364	0.699953	28	-0.422484	0.294675	Pearson's product-moment correlation	two.sided
IFNA10	CD36	-0.176721	-0.95007	0.350206	28	-0.504848	0.196029	Pearson's product-moment correlation	two.sided
IFNA10	MBL2	0.00874228	0.0462616	0.96343	28	-0.352638	0.367853	Pearson's product-moment correlation	two.sided
IFNA10	LBP	0.0982689	0.522519	0.605419	28	-0.271616	0.442859	Pearson's product-moment correlation	two.sided
IFNA10	CD5L	-0.0712602	-0.378035	0.708256	28	-0.420728	0.296624	Pearson's product-moment correlation	two.sided
IFNA10	CTSV	-0.14895	-0.797058	0.432125	28	-0.483285	0.223303	Pearson's product-moment correlation	two.sided
IFNA10	FYN	-0.117716	-0.627257	0.535573	28	-0.458539	0.253295	Pearson's product-moment correlation	two.sided
IFNA10	CXCL10	0.108301	0.576465	0.568907	28	-0.262199	0.450974	Pearson's product-moment correlation	two.sided
IFNA10	CRP	0.175609	0.943907	0.353292	28	-0.197132	0.503993	Pearson's product-moment correlation	two.sided
IFNA10	MFAP4	-0.14788	-0.791204	0.435476	28	-0.482446	0.224342	Pearson's product-moment correlation	two.sided
IFNA10	DNASE1L2	0.016631	0.0880152	0.930491	28	-0.34571	0.374655	Pearson's product-moment correlation	two.sided
IFNA10	LRRC15	-0.262029	-1.43673	0.161876	28	-0.56862	0.108481	Pearson's product-moment correlation	two.sided
IFNA10	PCDHAC1	-0.145826	-0.779974	0.44195	28	-0.480833	0.226334	Pearson's product-moment correlation	two.sided
IFNA10	AMY1A	-0.341002	-1.91946	0.0651695	28	-0.624544	0.0219659	Pearson's product-moment correlation	two.sided
IFNA10	RCN1	-0.227806	-1.23798	0.226002	28	-0.543471	0.144307	Pearson's product-moment correlation	two.sided
IFNA10	CLPSL1	0.0237232	0.125566	0.900972	28	-0.339447	0.380738	Pearson's product-moment correlation	two.sided
IFNA10	GZMK	-0.100479	-0.534387	0.597292	28	-0.444652	0.269548	Pearson's product-moment correlation	two.sided
IFNA10	GSTM3	-0.174166	-0.935905	0.357325	28	-0.502881	0.198562	Pearson's product-moment correlation	two.sided
IFNA10	12-HETE	-0.17247	-0.92651	0.362099	28	-0.501574	0.200241	Pearson's product-moment correlation	two.sided
IFNA10	12,13-DiHOME	-0.119329	-0.635976	0.529957	28	-0.45983	0.251763	Pearson's product-moment correlation	two.sided
IFNA10	14-HDHA	-0.11006	-0.585941	0.562609	28	-0.452391	0.26054	Pearson's product-moment correlation	two.sided
IFNA10	18-HETE	0.277473	1.52826	0.137667	28	-0.091992	0.579784	Pearson's product-moment correlation	two.sided
IFNA10	9,10-DiHOME	-0.094279	-0.50111	0.620211	28	-0.439616	0.275342	Pearson's product-moment correlation	two.sided
IFNA10	12-KETE	-0.129166	-0.689258	0.496333	28	-0.467673	0.242382	Pearson's product-moment correlation	two.sided
IFNA10	Arg	0.0276103	0.146155	0.884846	28	-0.336001	0.384059	Pearson's product-moment correlation	two.sided
IFNA10	Citrulline	-0.276401	-1.52186	0.139257	28	-0.579013	0.0931434	Pearson's product-moment correlation	two.sided
IFNA10	Hydroxyproline	-0.259873	-1.42405	0.165483	28	-0.567053	0.110766	Pearson's product-moment correlation	two.sided
IFNA10	Thr	0.0140291	0.0742426	0.941345	28	-0.347999	0.372416	Pearson's product-moment correlation	two.sided
IFNG	LPA 22:0	0.0658486	0.349196	0.729555	28	-0.301575	0.416243	Pearson's product-moment correlation	two.sided
IFNG	LPA 22:2	-0.0857896	-0.455636	0.652166	28	-0.432686	0.283234	Pearson's product-moment correlation	two.sided
IFNG	LPS 18:0	0.655117	4.58825	8.54268e-05	28	0.385935	0.821497	Pearson's product-moment correlation	two.sided
IFNG	LPS 20:0	0.487869	2.9574	0.00624003	28	0.15481	0.721351	Pearson's product-moment correlation	two.sided
IFNG	PIP1 36:1	0.218433	1.18444	0.246196	28	-0.153952	0.536484	Pearson's product-moment correlation	two.sided
IFNG	PIP2 32:1	0.181232	0.975139	0.337841	28	-0.191543	0.508313	Pearson's product-moment correlation	two.sided
IFNG	HNRNPA1	0.151083	0.808739	0.425484	28	-0.221228	0.484956	Pearson's product-moment correlation	two.sided
IFNG	CCL8	0.249625	1.36407	0.18341	28	-0.121578	0.559571	Pearson's product-moment correlation	two.sided
IFNG	SAA1	-0.177328	-0.953439	0.348527	28	-0.505314	0.195427	Pearson's product-moment correlation	two.sided
IFNG	GIPC1	0.417735	2.43289	0.0216206	28	0.067647	0.676233	Pearson's product-moment correlation	two.sided
IFNG	CCL7	0.138962	0.742519	0.463957	28	-0.232971	0.475429	Pearson's product-moment correlation	two.sided
IFNG	STX8	0.238319	1.29848	0.204716	28	-0.133404	0.551258	Pearson's product-moment correlation	two.sided
IFNG	DNAJB9	-0.22933	-1.24673	0.222826	28	-0.544604	0.142732	Pearson's product-moment correlation	two.sided
IFNG	COL11A2	0.0569715	0.301955	0.764918	28	-0.309653	0.408849	Pearson's product-moment correlation	two.sided
IFNG	RRM1	-0.084852	-0.45062	0.655734	28	-0.431918	0.284102	Pearson's product-moment correlation	two.sided
IFNG	TYMP	0.448792	2.65744	0.0128604	28	0.105596	0.696454	Pearson's product-moment correlation	two.sided
IFNG	CHAD	0.363068	2.06187	0.0486116	28	0.00321974	0.639667	Pearson's product-moment correlation	two.sided
IFNG	LTB4R	0.143044	0.76478	0.450801	28	-0.229029	0.478646	Pearson's product-moment correlation	two.sided
IFNG	DPYSL2	-0.00539168	-0.0285305	0.977441	28	-0.364952	0.355568	Pearson's product-moment correlation	two.sided
IFNG	CROT	0.680088	4.90866	3.56015e-05	28	0.42361	0.835619	Pearson's product-moment correlation	two.sided
IFNG	NMRAL1	0.596754	3.93523	0.000499772	28	0.301251	0.787678	Pearson's product-moment correlation	two.sided
IFNG	CFLAR	0.0618712	0.32802	0.745337	28	-0.305201	0.412936	Pearson's product-moment correlation	two.sided
IFNG	SULT2B1	-0.274123	-1.5083	0.14268	28	-0.577372	0.0955858	Pearson's product-moment correlation	two.sided
IFNG	SH3GLB2	0.710052	5.33586	1.10794e-05	28	0.470019	0.852296	Pearson's product-moment correlation	two.sided
IFNG	SAA2	-0.167559	-0.899352	0.376135	28	-0.497779	0.205091	Pearson's product-moment correlation	two.sided
IFNG	HSPA1B	-0.234178	-1.27459	0.21293	28	-0.548197	0.13771	Pearson's product-moment correlation	two.sided
IFNG	CPPED1	0.248172	1.35561	0.186057	28	-0.123104	0.558506	Pearson's product-moment correlation	two.sided
IFNG	FCGRT	-0.175566	-0.943665	0.353413	28	-0.503959	0.197175	Pearson's product-moment correlation	two.sided
IFNG	USP4	0.696565	5.13715	1.9062e-05	28	0.448963	0.844825	Pearson's product-moment correlation	two.sided
IFNG	NUDT15	0.49394	3.00598	0.00553492	28	0.162607	0.725165	Pearson's product-moment correlation	two.sided
IFNG	PKN2	-0.0365347	-0.193453	0.848001	28	-0.391649	0.328052	Pearson's product-moment correlation	two.sided
IFNG	WNK1	0.277689	1.52955	0.137349	28	-0.09176	0.57994	Pearson's product-moment correlation	two.sided
IFNG	KPNA2	-0.328975	-1.84338	0.0758832	28	-0.616211	0.0355019	Pearson's product-moment correlation	two.sided
IFNG	CD36	0.0191356	0.101275	0.920054	28	-0.343502	0.376807	Pearson's product-moment correlation	two.sided
IFNG	MBL2	0.0947633	0.503707	0.618407	28	-0.274891	0.44001	Pearson's product-moment correlation	two.sided
IFNG	LBP	-0.197329	-1.06511	0.295925	28	-0.520589	0.17541	Pearson's product-moment correlation	two.sided
IFNG	CD5L	-0.209194	-1.13199	0.267238	28	-0.529553	0.16339	Pearson's product-moment correlation	two.sided
IFNG	CTSV	-0.258854	-1.41806	0.167207	28	-0.566311	0.111845	Pearson's product-moment correlation	two.sided
IFNG	FYN	0.051434	0.272524	0.787219	28	-0.314666	0.404213	Pearson's product-moment correlation	two.sided
IFNG	CXCL10	-0.449427	-2.66215	0.0127182	28	-0.696864	-0.106383	Pearson's product-moment correlation	two.sided
IFNG	CRP	-0.475674	-2.86149	0.00788943	28	-0.713646	-0.139272	Pearson's product-moment correlation	two.sided
IFNG	MFAP4	0.0204122	0.108034	0.914739	28	-0.342375	0.377902	Pearson's product-moment correlation	two.sided
IFNG	DNASE1L2	-0.362591	-2.05875	0.0489299	28	-0.639343	-0.00267094	Pearson's product-moment correlation	two.sided
IFNG	LRRC15	0.237793	1.29544	0.205747	28	-0.133952	0.550869	Pearson's product-moment correlation	two.sided
IFNG	PCDHAC1	0.485419	2.93795	0.00654553	28	0.151675	0.719807	Pearson's product-moment correlation	two.sided
IFNG	AMY1A	-0.0356605	-0.188818	0.851597	28	-0.390908	0.328833	Pearson's product-moment correlation	two.sided
IFNG	RCN1	0.125322	0.668411	0.509345	28	-0.246057	0.464614	Pearson's product-moment correlation	two.sided
IFNG	CLPSL1	-0.244365	-1.33348	0.193121	28	-0.555711	0.127094	Pearson's product-moment correlation	two.sided
IFNG	GZMK	0.242833	1.3246	0.196015	28	-0.128696	0.554584	Pearson's product-moment correlation	two.sided
IFNG	GSTM3	0.284572	1.57076	0.127473	28	-0.0843448	0.584878	Pearson's product-moment correlation	two.sided
IFNG	12-HETE	-0.115995	-0.617958	0.541597	28	-0.45716	0.254928	Pearson's product-moment correlation	two.sided
IFNG	12,13-DiHOME	0.365408	2.0772	0.0470723	28	0.00591803	0.641259	Pearson's product-moment correlation	two.sided
IFNG	14-HDHA	0.0325083	0.172109	0.86459	28	-0.331645	0.388231	Pearson's product-moment correlation	two.sided
IFNG	18-HETE	0.0155043	0.0820507	0.93519	28	-0.346702	0.373686	Pearson's product-moment correlation	two.sided
IFNG	9,10-DiHOME	0.283288	1.56305	0.129274	28	-0.0857313	0.583958	Pearson's product-moment correlation	two.sided
IFNG	12-KETE	0.36731	2.0897	0.0458499	28	0.00811501	0.64255	Pearson's product-moment correlation	two.sided
IFNG	Arg	0.291649	1.61341	0.117872	28	-0.0766763	0.589933	Pearson's product-moment correlation	two.sided
IFNG	Citrulline	0.323262	1.80759	0.0814256	28	-0.0418853	0.61223	Pearson's product-moment correlation	two.sided
IFNG	Hydroxyproline	0.504466	3.0916	0.00447277	28	0.176225	0.731745	Pearson's product-moment correlation	two.sided
IFNG	Thr	0.269406	1.48029	0.14996	28	-0.10063	0.573967	Pearson's product-moment correlation	two.sided
IFNA4	LPA 22:0	0.0797811	0.423512	0.675158	28	-0.288789	0.427755	Pearson's product-moment correlation	two.sided
IFNA4	LPA 22:2	0.170244	0.914189	0.368423	28	-0.202442	0.499855	Pearson's product-moment correlation	two.sided
IFNA4	LPS 18:0	-0.120575	-0.642714	0.525638	28	-0.460826	0.250579	Pearson's product-moment correlation	two.sided
IFNA4	LPS 20:0	-0.161261	-0.864629	0.394589	28	-0.492894	0.211283	Pearson's product-moment correlation	two.sided
IFNA4	PIP1 36:1	0.130394	0.695924	0.492213	28	-0.241206	0.468648	Pearson's product-moment correlation	two.sided
IFNA4	PIP2 32:1	-0.008609	-0.0455562	0.963987	28	-0.367738	0.352754	Pearson's product-moment correlation	two.sided
IFNA4	HNRNPA1	0.040665	0.215357	0.83105	28	-0.324356	0.395145	Pearson's product-moment correlation	two.sided
IFNA4	CCL8	-0.01453	-0.0768936	0.939255	28	-0.372847	0.347559	Pearson's product-moment correlation	two.sided
IFNA4	SAA1	-0.020681	-0.109457	0.913621	28	-0.378133	0.342137	Pearson's product-moment correlation	two.sided
IFNA4	GIPC1	0.126272	0.673559	0.506114	28	-0.24515	0.46537	Pearson's product-moment correlation	two.sided
IFNA4	CCL7	-0.0211063	-0.111709	0.911851	28	-0.378497	0.341762	Pearson's product-moment correlation	two.sided
IFNA4	STX8	0.00275614	0.0145842	0.988467	28	-0.357868	0.362665	Pearson's product-moment correlation	two.sided
IFNA4	DNAJB9	0.0361685	0.191511	0.849507	28	-0.32838	0.391338	Pearson's product-moment correlation	two.sided
IFNA4	COL11A2	-0.270293	-1.48555	0.148571	28	-0.574608	0.0996829	Pearson's product-moment correlation	two.sided
IFNA4	RRM1	0.163805	0.878644	0.387072	28	-0.208785	0.49487	Pearson's product-moment correlation	two.sided
IFNA4	TYMP	0.0198072	0.10483	0.917258	28	-0.342909	0.377383	Pearson's product-moment correlation	two.sided
IFNA4	CHAD	-0.131604	-0.70249	0.488173	28	-0.469607	0.240047	Pearson's product-moment correlation	two.sided
IFNA4	LTB4R	-0.0867791	-0.46093	0.648409	28	-0.433496	0.282316	Pearson's product-moment correlation	two.sided
IFNA4	DPYSL2	-0.291503	-1.61252	0.118064	28	-0.589829	0.0768351	Pearson's product-moment correlation	two.sided
IFNA4	CROT	-0.313976	-1.74989	0.0910901	28	-0.605728	0.0521979	Pearson's product-moment correlation	two.sided
IFNA4	NMRAL1	-0.318685	-1.77908	0.0860854	28	-0.60903	0.0469776	Pearson's product-moment correlation	two.sided
IFNA4	CFLAR	-0.100984	-0.5371	0.595441	28	-0.445061	0.269075	Pearson's product-moment correlation	two.sided
IFNA4	SULT2B1	0.0350171	0.185407	0.854247	28	-0.329408	0.390362	Pearson's product-moment correlation	two.sided
IFNA4	SH3GLB2	-0.184413	-0.992851	0.329286	28	-0.510749	0.188371	Pearson's product-moment correlation	two.sided
IFNA4	SAA2	0.0880819	0.467904	0.643475	28	-0.281108	0.434561	Pearson's product-moment correlation	two.sided
IFNA4	HSPA1B	-0.0301343	-0.159528	0.874398	28	-0.386211	0.333758	Pearson's product-moment correlation	two.sided
IFNA4	CPPED1	-0.0630185	-0.334127	0.740774	28	-0.413891	0.304156	Pearson's product-moment correlation	two.sided
IFNA4	FCGRT	0.0966251	0.513696	0.611495	28	-0.273153	0.441524	Pearson's product-moment correlation	two.sided
IFNA4	USP4	-0.210634	-1.14015	0.263884	28	-0.530636	0.161923	Pearson's product-moment correlation	two.sided
IFNA4	NUDT15	-0.0362612	-0.192002	0.849126	28	-0.391417	0.328297	Pearson's product-moment correlation	two.sided
IFNA4	PKN2	-0.187911	-1.01237	0.320031	28	-0.513423	0.184873	Pearson's product-moment correlation	two.sided
IFNA4	WNK1	0.0164885	0.087261	0.931085	28	-0.345835	0.374533	Pearson's product-moment correlation	two.sided
IFNA4	KPNA2	0.0307155	0.162608	0.871995	28	-0.333241	0.386706	Pearson's product-moment correlation	two.sided
IFNA4	CD36	-0.277592	-1.52897	0.137492	28	-0.57987	0.0918645	Pearson's product-moment correlation	two.sided
IFNA4	MBL2	-0.321568	-1.79703	0.0831267	28	-0.611047	0.0437718	Pearson's product-moment correlation	two.sided
IFNA4	LBP	-0.0574292	-0.304389	0.763082	28	-0.409231	0.309238	Pearson's product-moment correlation	two.sided
IFNA4	CD5L	-0.187956	-1.01262	0.319914	28	-0.513457	0.184829	Pearson's product-moment correlation	two.sided
IFNA4	CTSV	0.290008	1.60349	0.120049	28	-0.0784591	0.588762	Pearson's product-moment correlation	two.sided
IFNA4	FYN	-0.0909106	-0.483054	0.632813	28	-0.436871	0.278479	Pearson's product-moment correlation	two.sided
IFNA4	CXCL10	0.146905	0.785876	0.438541	28	-0.225287	0.481681	Pearson's product-moment correlation	two.sided
IFNA4	CRP	0.139542	0.745684	0.462073	28	-0.232411	0.475887	Pearson's product-moment correlation	two.sided
IFNA4	MFAP4	-0.0497321	-0.263484	0.794107	28	-0.402785	0.316203	Pearson's product-moment correlation	two.sided
IFNA4	DNASE1L2	0.0480959	0.254795	0.800744	28	-0.317678	0.40141	Pearson's product-moment correlation	two.sided
IFNA4	LRRC15	1.21471e-05	6.42763e-05	0.999949	28	-0.360259	0.36028	Pearson's product-moment correlation	two.sided
IFNA4	PCDHAC1	-0.00419957	-0.0222222	0.982428	28	-0.363918	0.356609	Pearson's product-moment correlation	two.sided
IFNA4	AMY1A	0.00695776	0.0368179	0.970891	28	-0.354199	0.366309	Pearson's product-moment correlation	two.sided
IFNA4	RCN1	0.131147	0.700013	0.489695	28	-0.240484	0.469246	Pearson's product-moment correlation	two.sided
IFNA4	CLPSL1	-0.0488177	-0.258627	0.797815	28	-0.402016	0.317027	Pearson's product-moment correlation	two.sided
IFNA4	GZMK	0.101005	0.537215	0.595363	28	-0.269055	0.445078	Pearson's product-moment correlation	two.sided
IFNA4	GSTM3	-0.175761	-0.944748	0.352869	28	-0.50411	0.196981	Pearson's product-moment correlation	two.sided
IFNA4	12-HETE	0.0219207	0.116021	0.908464	28	-0.341042	0.379195	Pearson's product-moment correlation	two.sided
IFNA4	12,13-DiHOME	-0.18638	-1.00382	0.324061	28	-0.512253	0.186405	Pearson's product-moment correlation	two.sided
IFNA4	14-HDHA	0.0415626	0.220119	0.827376	28	-0.323551	0.395904	Pearson's product-moment correlation	two.sided
IFNA4	18-HETE	-0.0744012	-0.394789	0.69599	28	-0.423324	0.293742	Pearson's product-moment correlation	two.sided
IFNA4	9,10-DiHOME	-0.237461	-1.29352	0.2064	28	-0.550624	0.134298	Pearson's product-moment correlation	two.sided
IFNA4	12-KETE	-0.0394819	-0.209082	0.835898	28	-0.394145	0.325416	Pearson's product-moment correlation	two.sided
IFNA4	Arg	-0.192098	-1.03578	0.309168	28	-0.516614	0.180675	Pearson's product-moment correlation	two.sided
IFNA4	Citrulline	-0.110413	-0.587846	0.561348	28	-0.452676	0.260207	Pearson's product-moment correlation	two.sided
IFNA4	Hydroxyproline	-0.137846	-0.736441	0.467588	28	-0.474548	0.234047	Pearson's product-moment correlation	two.sided
IFNA4	Thr	-0.348644	-1.96835	0.0590002	28	-0.629806	0.0132952	Pearson's product-moment correlation	two.sided
CCL22	LPA 22:0	-0.115637	-0.616025	0.542854	28	-0.456873	0.255267	Pearson's product-moment correlation	two.sided
CCL22	LPA 22:2	-0.172073	-0.924311	0.363222	28	-0.501267	0.200634	Pearson's product-moment correlation	two.sided
CCL22	LPS 18:0	0.233675	1.2717	0.213943	28	-0.138232	0.547825	Pearson's product-moment correlation	two.sided
CCL22	LPS 20:0	-0.100705	-0.535602	0.596463	28	-0.444835	0.269336	Pearson's product-moment correlation	two.sided
CCL22	PIP1 36:1	0.186036	1.0019	0.324973	28	-0.18675	0.51199	Pearson's product-moment correlation	two.sided
CCL22	PIP2 32:1	0.117796	0.627691	0.535293	28	-0.253219	0.458603	Pearson's product-moment correlation	two.sided
CCL22	HNRNPA1	0.199366	1.07656	0.290868	28	-0.173355	0.522132	Pearson's product-moment correlation	two.sided
CCL22	CCL8	-0.0380808	-0.201651	0.841648	28	-0.392959	0.32667	Pearson's product-moment correlation	two.sided
CCL22	SAA1	-0.35482	-2.0082	0.0543572	28	-0.63404	0.00624772	Pearson's product-moment correlation	two.sided
CCL22	GIPC1	0.174188	0.936028	0.357262	28	-0.19854	0.502898	Pearson's product-moment correlation	two.sided
CCL22	CCL7	-0.186768	-1.00598	0.323039	28	-0.512549	0.186018	Pearson's product-moment correlation	two.sided
CCL22	STX8	0.209361	1.13294	0.266846	28	-0.163219	0.529679	Pearson's product-moment correlation	two.sided
CCL22	DNAJB9	-0.320625	-1.79115	0.0840862	28	-0.610388	0.0448217	Pearson's product-moment correlation	two.sided
CCL22	COL11A2	0.470479	2.82129	0.00869664	28	0.132703	0.710345	Pearson's product-moment correlation	two.sided
CCL22	RRM1	-0.0652063	-0.345775	0.732096	28	-0.41571	0.302161	Pearson's product-moment correlation	two.sided
CCL22	TYMP	0.200095	1.08066	0.289069	28	-0.172618	0.522685	Pearson's product-moment correlation	two.sided
CCL22	CHAD	0.34985	1.97611	0.0580697	28	-0.0119214	0.630634	Pearson's product-moment correlation	two.sided
CCL22	LTB4R	0.107478	0.572036	0.571862	28	-0.262973	0.450311	Pearson's product-moment correlation	two.sided
CCL22	DPYSL2	0.142601	0.762367	0.452216	28	-0.229456	0.478298	Pearson's product-moment correlation	two.sided
CCL22	CROT	0.113879	0.606538	0.549044	28	-0.256931	0.455462	Pearson's product-moment correlation	two.sided
CCL22	NMRAL1	0.427088	2.49935	0.0185786	28	0.0789697	0.682364	Pearson's product-moment correlation	two.sided
CCL22	CFLAR	0.0836052	0.443951	0.66049	28	-0.285256	0.430896	Pearson's product-moment correlation	two.sided
CCL22	SULT2B1	-0.353789	-2.00153	0.0551114	28	-0.633334	0.00742634	Pearson's product-moment correlation	two.sided
CCL22	SH3GLB2	0.38278	2.19246	0.0368203	28	0.0261122	0.652999	Pearson's product-moment correlation	two.sided
CCL22	SAA2	-0.345931	-1.95095	0.0611356	28	-0.627941	0.0163796	Pearson's product-moment correlation	two.sided
CCL22	HSPA1B	-0.379164	-2.16825	0.0387907	28	-0.650565	-0.0218845	Pearson's product-moment correlation	two.sided
CCL22	CPPED1	0.275001	1.51353	0.141353	28	-0.0946448	0.578005	Pearson's product-moment correlation	two.sided
CCL22	FCGRT	-0.0088971	-0.0470809	0.962783	28	-0.367987	0.352502	Pearson's product-moment correlation	two.sided
CCL22	USP4	0.256996	1.40716	0.170384	28	-0.11381	0.564957	Pearson's product-moment correlation	two.sided
CCL22	NUDT15	0.0355923	0.188456	0.851878	28	-0.328894	0.39085	Pearson's product-moment correlation	two.sided
CCL22	PKN2	0.147623	0.789801	0.436282	28	-0.224591	0.482245	Pearson's product-moment correlation	two.sided
CCL22	WNK1	0.153645	0.822783	0.417584	28	-0.218732	0.486959	Pearson's product-moment correlation	two.sided
CCL22	KPNA2	-0.434876	-2.55544	0.0163239	28	-0.687442	-0.088467	Pearson's product-moment correlation	two.sided
CCL22	CD36	-0.193639	-1.04441	0.305229	28	-0.517787	0.179126	Pearson's product-moment correlation	two.sided
CCL22	MBL2	0.13976	0.746872	0.461367	28	-0.232201	0.476059	Pearson's product-moment correlation	two.sided
CCL22	LBP	-0.300938	-1.66982	0.106099	28	-0.596532	0.0665461	Pearson's product-moment correlation	two.sided
CCL22	CD5L	0.469768	2.81582	0.0088124	28	0.131806	0.709893	Pearson's product-moment correlation	two.sided
CCL22	CTSV	-0.318066	-1.77524	0.0867308	28	-0.608597	0.0476647	Pearson's product-moment correlation	two.sided
CCL22	FYN	0.254099	1.3902	0.175423	28	-0.116868	0.562844	Pearson's product-moment correlation	two.sided
CCL22	CXCL10	-0.528251	-3.29205	0.00269465	28	-0.746459	-0.207464	Pearson's product-moment correlation	two.sided
CCL22	CRP	-0.461929	-2.75595	0.0101766	28	-0.704891	-0.121956	Pearson's product-moment correlation	two.sided
CCL22	MFAP4	-0.0139457	-0.0738011	0.941693	28	-0.372344	0.348072	Pearson's product-moment correlation	two.sided
CCL22	DNASE1L2	-0.273605	-1.50522	0.143466	28	-0.576999	0.0961405	Pearson's product-moment correlation	two.sided
CCL22	LRRC15	0.229471	1.24753	0.222535	28	-0.142586	0.544708	Pearson's product-moment correlation	two.sided
CCL22	PCDHAC1	0.0324972	0.17205	0.864636	28	-0.331655	0.388221	Pearson's product-moment correlation	two.sided
CCL22	AMY1A	0.14639	0.783058	0.440167	28	-0.225787	0.481277	Pearson's product-moment correlation	two.sided
CCL22	RCN1	-0.391095	-2.24858	0.0325947	28	-0.658572	-0.0358811	Pearson's product-moment correlation	two.sided
CCL22	CLPSL1	-0.312753	-1.74234	0.0924251	28	-0.604868	0.0535502	Pearson's product-moment correlation	two.sided
CCL22	GZMK	0.238058	1.29697	0.205228	28	-0.133676	0.551065	Pearson's product-moment correlation	two.sided
CCL22	GSTM3	0.247954	1.35434	0.186456	28	-0.123332	0.558346	Pearson's product-moment correlation	two.sided
CCL22	12-HETE	0.135495	0.723648	0.475285	28	-0.236309	0.47269	Pearson's product-moment correlation	two.sided
CCL22	12,13-DiHOME	0.173299	0.9311	0.359761	28	-0.199421	0.502213	Pearson's product-moment correlation	two.sided
CCL22	14-HDHA	0.222148	1.20562	0.238052	28	-0.150137	0.539259	Pearson's product-moment correlation	two.sided
CCL22	18-HETE	0.23283	1.26684	0.215651	28	-0.139108	0.547199	Pearson's product-moment correlation	two.sided
CCL22	9,10-DiHOME	-0.00281682	-0.0149053	0.988213	28	-0.362718	0.357816	Pearson's product-moment correlation	two.sided
CCL22	12-KETE	0.388267	2.22942	0.0339856	28	0.0325505	0.656679	Pearson's product-moment correlation	two.sided
CCL22	Arg	0.33735	1.89625	0.0682894	28	-0.0260898	0.622021	Pearson's product-moment correlation	two.sided
CCL22	Citrulline	-0.0323502	-0.171271	0.865242	28	-0.388096	0.331786	Pearson's product-moment correlation	two.sided
CCL22	Hydroxyproline	0.387373	2.22338	0.034435	28	0.0314995	0.65608	Pearson's product-moment correlation	two.sided
CCL22	Thr	0.387219	2.22234	0.0345129	28	0.0313185	0.655977	Pearson's product-moment correlation	two.sided
CCL5	LPA 22:0	-0.0721816	-0.382948	0.70465	28	-0.42149	0.295779	Pearson's product-moment correlation	two.sided
CCL5	LPA 22:2	-0.231177	-1.25733	0.219021	28	-0.545974	0.140821	Pearson's product-moment correlation	two.sided
CCL5	LPS 18:0	0.417747	2.43297	0.0216167	28	0.0676605	0.676241	Pearson's product-moment correlation	two.sided
CCL5	LPS 20:0	0.280306	1.54519	0.13353	28	-0.0889452	0.58182	Pearson's product-moment correlation	two.sided
CCL5	PIP1 36:1	0.208841	1.13	0.268063	28	-0.163748	0.529287	Pearson's product-moment correlation	two.sided
CCL5	PIP2 32:1	0.249564	1.36372	0.18352	28	-0.121642	0.559526	Pearson's product-moment correlation	two.sided
CCL5	HNRNPA1	0.0457246	0.242205	0.810386	28	-0.319813	0.399414	Pearson's product-moment correlation	two.sided
CCL5	CCL8	0.142362	0.76106	0.452983	28	-0.229688	0.47811	Pearson's product-moment correlation	two.sided
CCL5	SAA1	-0.131777	-0.703431	0.487596	28	-0.469745	0.239881	Pearson's product-moment correlation	two.sided
CCL5	GIPC1	0.25419	1.39073	0.175263	28	-0.116773	0.56291	Pearson's product-moment correlation	two.sided
CCL5	CCL7	0.0814905	0.432646	0.668586	28	-0.287211	0.42916	Pearson's product-moment correlation	two.sided
CCL5	STX8	0.205911	1.11344	0.274986	28	-0.166726	0.52708	Pearson's product-moment correlation	two.sided
CCL5	DNAJB9	-0.203323	-1.09884	0.281197	28	-0.525126	0.169351	Pearson's product-moment correlation	two.sided
CCL5	COL11A2	0.42979	2.51873	0.0177689	28	0.0822575	0.684129	Pearson's product-moment correlation	two.sided
CCL5	RRM1	-0.210204	-1.13771	0.264883	28	-0.530312	0.162361	Pearson's product-moment correlation	two.sided
CCL5	TYMP	0.346789	1.95644	0.060454	28	-0.0154051	0.628531	Pearson's product-moment correlation	two.sided
CCL5	CHAD	0.514067	3.1713	0.00366122	28	0.188755	0.73771	Pearson's product-moment correlation	two.sided
CCL5	LTB4R	0.251262	1.37362	0.180458	28	-0.119857	0.560769	Pearson's product-moment correlation	two.sided
CCL5	DPYSL2	0.161897	0.868129	0.392704	28	-0.21066	0.493388	Pearson's product-moment correlation	two.sided
CCL5	CROT	0.566777	3.64026	0.00109255	28	0.259495	0.769849	Pearson's product-moment correlation	two.sided
CCL5	NMRAL1	0.431516	2.53115	0.0172671	28	0.0843617	0.685254	Pearson's product-moment correlation	two.sided
CCL5	CFLAR	0.000644149	0.00340852	0.997305	28	-0.359709	0.36083	Pearson's product-moment correlation	two.sided
CCL5	SULT2B1	-0.267771	-1.47062	0.152544	28	-0.572784	0.102374	Pearson's product-moment correlation	two.sided
CCL5	SH3GLB2	0.436655	2.56835	0.015842	28	0.0906456	0.688599	Pearson's product-moment correlation	two.sided
CCL5	SAA2	-0.16006	-0.85802	0.398167	28	-0.491961	0.212461	Pearson's product-moment correlation	two.sided
CCL5	HSPA1B	-0.100262	-0.533224	0.598086	28	-0.444476	0.269751	Pearson's product-moment correlation	two.sided
CCL5	CPPED1	0.0276659	0.14645	0.884616	28	-0.335952	0.384107	Pearson's product-moment correlation	two.sided
CCL5	FCGRT	-0.204674	-1.10646	0.277944	28	-0.526147	0.167982	Pearson's product-moment correlation	two.sided
CCL5	USP4	0.531526	3.32046	0.00250579	28	0.211818	0.748469	Pearson's product-moment correlation	two.sided
CCL5	NUDT15	0.173808	0.933923	0.358328	28	-0.198916	0.502606	Pearson's product-moment correlation	two.sided
CCL5	PKN2	-0.00812158	-0.0429768	0.966025	28	-0.367316	0.353181	Pearson's product-moment correlation	two.sided
CCL5	WNK1	0.130335	0.695599	0.492413	28	-0.241263	0.4686	Pearson's product-moment correlation	two.sided
CCL5	KPNA2	-0.296528	-1.64297	0.111574	28	-0.593404	0.0713656	Pearson's product-moment correlation	two.sided
CCL5	CD36	0.206273	1.11548	0.274125	28	-0.166359	0.527353	Pearson's product-moment correlation	two.sided
CCL5	MBL2	0.0886145	0.470756	0.641462	28	-0.280613	0.434996	Pearson's product-moment correlation	two.sided
CCL5	LBP	-0.204165	-1.10358	0.279168	28	-0.525762	0.168498	Pearson's product-moment correlation	two.sided
CCL5	CD5L	-0.0890797	-0.473247	0.639706	28	-0.435376	0.280181	Pearson's product-moment correlation	two.sided
CCL5	CTSV	-0.321169	-1.79454	0.083532	28	-0.610768	0.0442165	Pearson's product-moment correlation	two.sided
CCL5	FYN	0.130026	0.693921	0.493449	28	-0.241559	0.468355	Pearson's product-moment correlation	two.sided
CCL5	CXCL10	-0.386743	-2.21913	0.0347543	28	-0.655659	-0.03076	Pearson's product-moment correlation	two.sided
CCL5	CRP	-0.420302	-2.45104	0.0207475	28	-0.67792	-0.0707457	Pearson's product-moment correlation	two.sided
CCL5	MFAP4	0.0400231	0.211952	0.83368	28	-0.324931	0.394603	Pearson's product-moment correlation	two.sided
CCL5	DNASE1L2	-0.22528	-1.22352	0.23133	28	-0.541593	0.146913	Pearson's product-moment correlation	two.sided
CCL5	LRRC15	0.256351	1.40338	0.171498	28	-0.114492	0.564487	Pearson's product-moment correlation	two.sided
CCL5	PCDHAC1	0.279158	1.53832	0.135196	28	-0.0901809	0.580995	Pearson's product-moment correlation	two.sided
CCL5	AMY1A	-0.0575611	-0.305091	0.762554	28	-0.409342	0.309118	Pearson's product-moment correlation	two.sided
CCL5	RCN1	-0.0246969	-0.130723	0.896929	28	-0.381571	0.338585	Pearson's product-moment correlation	two.sided
CCL5	CLPSL1	-0.212216	-1.14911	0.260231	28	-0.531824	0.16031	Pearson's product-moment correlation	two.sided
CCL5	GZMK	0.151611	0.81163	0.42385	28	-0.220714	0.485369	Pearson's product-moment correlation	two.sided
CCL5	GSTM3	0.309082	1.71971	0.0965215	28	-0.0576011	0.602285	Pearson's product-moment correlation	two.sided
CCL5	12-HETE	-0.159716	-0.856128	0.399195	28	-0.491693	0.212798	Pearson's product-moment correlation	two.sided
CCL5	12,13-DiHOME	0.190651	1.02768	0.312896	28	-0.182128	0.515512	Pearson's product-moment correlation	two.sided
CCL5	14-HDHA	-0.0497432	-0.263543	0.794062	28	-0.402794	0.316192	Pearson's product-moment correlation	two.sided
CCL5	18-HETE	-0.0842647	-0.447478	0.657972	28	-0.431436	0.284646	Pearson's product-moment correlation	two.sided
CCL5	9,10-DiHOME	0.248446	1.35721	0.185555	28	-0.122816	0.558707	Pearson's product-moment correlation	two.sided
CCL5	12-KETE	0.068884	0.365368	0.717583	28	-0.2988	0.418761	Pearson's product-moment correlation	two.sided
CCL5	Arg	0.330712	1.8543	0.074257	28	-0.0335551	0.617419	Pearson's product-moment correlation	two.sided
CCL5	Citrulline	0.223001	1.21049	0.23621	28	-0.14926	0.539895	Pearson's product-moment correlation	two.sided
CCL5	Hydroxyproline	0.358059	2.02921	0.0520405	28	-0.0025379	0.636253	Pearson's product-moment correlation	two.sided
CCL5	Thr	0.343475	1.93523	0.0631204	28	-0.0191659	0.62625	Pearson's product-moment correlation	two.sided
IL6	LPA 22:0	-0.0370822	-0.196356	0.84575	28	-0.392113	0.327563	Pearson's product-moment correlation	two.sided
IL6	LPA 22:2	-0.169972	-0.91269	0.369198	28	-0.499645	0.20271	Pearson's product-moment correlation	two.sided
IL6	LPS 18:0	0.393411	2.26432	0.0314902	28	0.0386147	0.660119	Pearson's product-moment correlation	two.sided
IL6	LPS 20:0	0.209521	1.13385	0.266474	28	-0.163056	0.529799	Pearson's product-moment correlation	two.sided
IL6	PIP1 36:1	0.419626	2.44624	0.0209749	28	0.0699279	0.677475	Pearson's product-moment correlation	two.sided
IL6	PIP2 32:1	-0.0370373	-0.196117	0.845935	28	-0.392075	0.327603	Pearson's product-moment correlation	two.sided
IL6	HNRNPA1	0.00488069	0.0258265	0.979579	28	-0.356015	0.364509	Pearson's product-moment correlation	two.sided
IL6	CCL8	0.49793	3.03822	0.00510949	28	0.167753	0.727664	Pearson's product-moment correlation	two.sided
IL6	SAA1	0.294836	1.6327	0.113728	28	-0.0732094	0.592201	Pearson's product-moment correlation	two.sided
IL6	GIPC1	0.166265	0.892209	0.379885	28	-0.206366	0.496777	Pearson's product-moment correlation	two.sided
IL6	CCL7	0.542517	3.41735	0.00195308	28	0.226521	0.755184	Pearson's product-moment correlation	two.sided
IL6	STX8	-0.0507481	-0.26888	0.789993	28	-0.403638	0.315286	Pearson's product-moment correlation	two.sided
IL6	DNAJB9	0.21064	1.14018	0.26387	28	-0.161917	0.53064	Pearson's product-moment correlation	two.sided
IL6	COL11A2	-0.193794	-1.04528	0.304836	28	-0.517904	0.178971	Pearson's product-moment correlation	two.sided
IL6	RRM1	-0.212886	-1.15291	0.258694	28	-0.532327	0.159626	Pearson's product-moment correlation	two.sided
IL6	TYMP	0.10508	0.559128	0.58052	28	-0.26523	0.448375	Pearson's product-moment correlation	two.sided
IL6	CHAD	0.0951102	0.505568	0.617117	28	-0.274567	0.440293	Pearson's product-moment correlation	two.sided
IL6	LTB4R	-0.0420194	-0.222542	0.825507	28	-0.396289	0.323142	Pearson's product-moment correlation	two.sided
IL6	DPYSL2	-0.139888	-0.747569	0.460953	28	-0.47616	0.232077	Pearson's product-moment correlation	two.sided
IL6	CROT	0.32169	1.79778	0.0830041	28	-0.0436369	0.611132	Pearson's product-moment correlation	two.sided
IL6	NMRAL1	0.184178	0.99154	0.329914	28	-0.188606	0.510569	Pearson's product-moment correlation	two.sided
IL6	CFLAR	-0.156156	-0.836562	0.409922	28	-0.488919	0.216281	Pearson's product-moment correlation	two.sided
IL6	SULT2B1	0.190247	1.02542	0.313943	28	-0.182533	0.515204	Pearson's product-moment correlation	two.sided
IL6	SH3GLB2	0.231249	1.25775	0.218873	28	-0.140746	0.546028	Pearson's product-moment correlation	two.sided
IL6	SAA2	0.257539	1.41034	0.169451	28	-0.113236	0.565353	Pearson's product-moment correlation	two.sided
IL6	HSPA1B	0.238043	1.29689	0.205256	28	-0.133691	0.551054	Pearson's product-moment correlation	two.sided
IL6	CPPED1	0.101363	0.539142	0.594051	28	-0.268719	0.445369	Pearson's product-moment correlation	two.sided
IL6	FCGRT	-0.376724	-2.15198	0.0401678	28	-0.64892	-0.0190382	Pearson's product-moment correlation	two.sided
IL6	USP4	0.313211	1.74517	0.0919231	28	-0.0530435	0.60519	Pearson's product-moment correlation	two.sided
IL6	NUDT15	0.14926	0.798759	0.431154	28	-0.223001	0.483528	Pearson's product-moment correlation	two.sided
IL6	PKN2	-0.159538	-0.85515	0.399727	28	-0.491554	0.212972	Pearson's product-moment correlation	two.sided
IL6	WNK1	-0.0264987	-0.140267	0.889453	28	-0.383111	0.336988	Pearson's product-moment correlation	two.sided
IL6	KPNA2	0.0513396	0.272022	0.787601	28	-0.314751	0.404134	Pearson's product-moment correlation	two.sided
IL6	CD36	-0.0679486	-0.360383	0.721265	28	-0.417986	0.299656	Pearson's product-moment correlation	two.sided
IL6	MBL2	0.0167632	0.0887152	0.92994	28	-0.345593	0.374769	Pearson's product-moment correlation	two.sided
IL6	LBP	0.323316	1.80793	0.0813713	28	-0.0418246	0.612268	Pearson's product-moment correlation	two.sided
IL6	CD5L	-0.298193	-1.6531	0.109482	28	-0.594586	0.0695476	Pearson's product-moment correlation	two.sided
IL6	CTSV	-0.234461	-1.27622	0.212361	28	-0.548407	0.137416	Pearson's product-moment correlation	two.sided
IL6	FYN	-0.0990793	-0.526871	0.602433	28	-0.443517	0.270858	Pearson's product-moment correlation	two.sided
IL6	CXCL10	0.00954172	0.0504924	0.960089	28	-0.351937	0.368544	Pearson's product-moment correlation	two.sided
IL6	CRP	-0.0315649	-0.167109	0.868485	28	-0.387428	0.332485	Pearson's product-moment correlation	two.sided
IL6	MFAP4	0.483548	2.92316	0.00678726	28	0.149286	0.718627	Pearson's product-moment correlation	two.sided
IL6	DNASE1L2	0.184626	0.994038	0.328718	28	-0.188158	0.510912	Pearson's product-moment correlation	two.sided
IL6	LRRC15	0.0199562	0.105619	0.916638	28	-0.342777	0.377511	Pearson's product-moment correlation	two.sided
IL6	PCDHAC1	0.201174	1.08673	0.286422	28	-0.171526	0.523502	Pearson's product-moment correlation	two.sided
IL6	AMY1A	-0.111599	-0.594236	0.557125	28	-0.453629	0.259087	Pearson's product-moment correlation	two.sided
IL6	RCN1	-0.0607859	-0.322245	0.749661	28	-0.412032	0.306189	Pearson's product-moment correlation	two.sided
IL6	CLPSL1	0.279319	1.53928	0.134961	28	-0.0900079	0.581111	Pearson's product-moment correlation	two.sided
IL6	GZMK	0.00888569	0.0470205	0.962831	28	-0.352512	0.367977	Pearson's product-moment correlation	two.sided
IL6	GSTM3	-0.00325501	-0.017224	0.98638	28	-0.363098	0.357433	Pearson's product-moment correlation	two.sided
IL6	12-HETE	-0.19897	-1.07433	0.291845	28	-0.521833	0.173754	Pearson's product-moment correlation	two.sided
IL6	12,13-DiHOME	0.0834264	0.442996	0.661173	28	-0.285421	0.430749	Pearson's product-moment correlation	two.sided
IL6	14-HDHA	-0.128239	-0.684228	0.499456	28	-0.466936	0.243269	Pearson's product-moment correlation	two.sided
IL6	18-HETE	-0.279707	-1.5416	0.134397	28	-0.58139	0.0895901	Pearson's product-moment correlation	two.sided
IL6	9,10-DiHOME	0.0882275	0.468684	0.642924	28	-0.280973	0.43468	Pearson's product-moment correlation	two.sided
IL6	12-KETE	-0.0188733	-0.0998859	0.921147	28	-0.376582	0.343733	Pearson's product-moment correlation	two.sided
IL6	Arg	0.123722	0.659743	0.514809	28	-0.247583	0.463339	Pearson's product-moment correlation	two.sided
IL6	Citrulline	0.178248	0.958552	0.345989	28	-0.194512	0.506022	Pearson's product-moment correlation	two.sided
IL6	Hydroxyproline	-0.00456017	-0.0241304	0.98092	28	-0.364231	0.356294	Pearson's product-moment correlation	two.sided
IL6	Thr	-0.0900936	-0.478677	0.635885	28	-0.436205	0.279239	Pearson's product-moment correlation	two.sided
IL17A	LPA 22:0	-0.228247	-1.24052	0.225079	28	-0.543799	0.143851	Pearson's product-moment correlation	two.sided
IL17A	LPA 22:2	-0.339398	-1.90925	0.0665259	28	-0.623437	0.0237788	Pearson's product-moment correlation	two.sided
IL17A	LPS 18:0	0.0563969	0.2989	0.767223	28	-0.310174	0.408369	Pearson's product-moment correlation	two.sided
IL17A	LPS 20:0	-0.17797	-0.957004	0.346756	28	-0.505808	0.194789	Pearson's product-moment correlation	two.sided
IL17A	PIP1 36:1	0.117056	0.623687	0.537881	28	-0.253922	0.45801	Pearson's product-moment correlation	two.sided
IL17A	PIP2 32:1	-0.170204	-0.91397	0.368536	28	-0.499824	0.202481	Pearson's product-moment correlation	two.sided
IL17A	HNRNPA1	0.0236338	0.125093	0.901344	28	-0.339526	0.380662	Pearson's product-moment correlation	two.sided
IL17A	CCL8	0.41277	2.39799	0.0233951	28	0.0616719	0.672964	Pearson's product-moment correlation	two.sided
IL17A	SAA1	0.222765	1.20914	0.236719	28	-0.149503	0.539719	Pearson's product-moment correlation	two.sided
IL17A	GIPC1	0.121053	0.645298	0.523987	28	-0.250125	0.461208	Pearson's product-moment correlation	two.sided
IL17A	CCL7	0.386528	2.21768	0.0348639	28	0.0305075	0.655514	Pearson's product-moment correlation	two.sided
IL17A	STX8	-0.0351322	-0.186017	0.853773	28	-0.390459	0.329305	Pearson's product-moment correlation	two.sided
IL17A	DNAJB9	-0.137029	-0.731995	0.470254	28	-0.473903	0.234833	Pearson's product-moment correlation	two.sided
IL17A	COL11A2	-0.0695253	-0.368786	0.715062	28	-0.419292	0.298214	Pearson's product-moment correlation	two.sided
IL17A	RRM1	-0.191689	-1.03349	0.31022	28	-0.516302	0.181086	Pearson's product-moment correlation	two.sided
IL17A	TYMP	0.0605007	0.320727	0.750799	28	-0.306448	0.411794	Pearson's product-moment correlation	two.sided
IL17A	CHAD	0.0908484	0.482721	0.633047	28	-0.278537	0.436821	Pearson's product-moment correlation	two.sided
IL17A	LTB4R	-0.0849016	-0.450885	0.655545	28	-0.431958	0.284056	Pearson's product-moment correlation	two.sided
IL17A	DPYSL2	-0.156545	-0.838699	0.408741	28	-0.489223	0.215901	Pearson's product-moment correlation	two.sided
IL17A	CROT	-0.0278	-0.14716	0.88406	28	-0.384221	0.335833	Pearson's product-moment correlation	two.sided
IL17A	NMRAL1	-0.0259875	-0.13756	0.891573	28	-0.382674	0.337441	Pearson's product-moment correlation	two.sided
IL17A	CFLAR	-0.09927	-0.527895	0.601731	28	-0.443672	0.27068	Pearson's product-moment correlation	two.sided
IL17A	SULT2B1	-0.0556974	-0.295181	0.770033	28	-0.407784	0.310808	Pearson's product-moment correlation	two.sided
IL17A	SH3GLB2	-0.0477381	-0.252894	0.802197	28	-0.401109	0.318	Pearson's product-moment correlation	two.sided
IL17A	SAA2	0.0342446	0.181312	0.857429	28	-0.330097	0.389706	Pearson's product-moment correlation	two.sided
IL17A	HSPA1B	0.0525753	0.278588	0.782608	28	-0.313635	0.40517	Pearson's product-moment correlation	two.sided
IL17A	CPPED1	-0.194775	-1.05078	0.302345	28	-0.51865	0.177983	Pearson's product-moment correlation	two.sided
IL17A	FCGRT	-0.10957	-0.583303	0.564359	28	-0.451997	0.261002	Pearson's product-moment correlation	two.sided
IL17A	USP4	0.0185265	0.0980496	0.922591	28	-0.344039	0.376284	Pearson's product-moment correlation	two.sided
IL17A	NUDT15	-0.10688	-0.568816	0.574016	28	-0.449829	0.263537	Pearson's product-moment correlation	two.sided
IL17A	PKN2	-0.104528	-0.556159	0.58252	28	-0.447929	0.265749	Pearson's product-moment correlation	two.sided
IL17A	WNK1	0.00507318	0.0268451	0.978774	28	-0.355846	0.364676	Pearson's product-moment correlation	two.sided
IL17A	KPNA2	0.0744994	0.395312	0.695608	28	-0.293651	0.423404	Pearson's product-moment correlation	two.sided
IL17A	CD36	-0.226056	-1.22796	0.229684	28	-0.54217	0.146113	Pearson's product-moment correlation	two.sided
IL17A	MBL2	-0.0790769	-0.41975	0.677871	28	-0.427176	0.289438	Pearson's product-moment correlation	two.sided
IL17A	LBP	0.0720794	0.382403	0.70505	28	-0.295873	0.421406	Pearson's product-moment correlation	two.sided
IL17A	CD5L	-0.255066	-1.39585	0.173731	28	-0.563549	0.115849	Pearson's product-moment correlation	two.sided
IL17A	CTSV	-0.148036	-0.792058	0.434986	28	-0.482568	0.22419	Pearson's product-moment correlation	two.sided
IL17A	FYN	-0.0521921	-0.276552	0.784156	28	-0.404849	0.313981	Pearson's product-moment correlation	two.sided
IL17A	CXCL10	0.121574	0.648115	0.522191	28	-0.249629	0.461624	Pearson's product-moment correlation	two.sided
IL17A	CRP	0.133415	0.712332	0.482153	28	-0.238309	0.471043	Pearson's product-moment correlation	two.sided
IL17A	MFAP4	-0.076086	-0.40378	0.689442	28	-0.424713	0.292193	Pearson's product-moment correlation	two.sided
IL17A	DNASE1L2	0.0830699	0.441089	0.662536	28	-0.285751	0.430457	Pearson's product-moment correlation	two.sided
IL17A	LRRC15	-0.101707	-0.540989	0.592793	28	-0.445647	0.268397	Pearson's product-moment correlation	two.sided
IL17A	PCDHAC1	-0.0311825	-0.165082	0.870065	28	-0.387103	0.332826	Pearson's product-moment correlation	two.sided
IL17A	AMY1A	-0.184419	-0.992885	0.32927	28	-0.510754	0.188365	Pearson's product-moment correlation	two.sided
IL17A	RCN1	-0.154459	-0.82725	0.41509	28	-0.487595	0.217937	Pearson's product-moment correlation	two.sided
IL17A	CLPSL1	0.0349542	0.185073	0.854506	28	-0.329464	0.390308	Pearson's product-moment correlation	two.sided
IL17A	GZMK	0.0588534	0.311964	0.757379	28	-0.307945	0.41042	Pearson's product-moment correlation	two.sided
IL17A	GSTM3	-0.0831429	-0.44148	0.662256	28	-0.430517	0.285684	Pearson's product-moment correlation	two.sided
IL17A	12-HETE	0.0923391	0.490709	0.627456	28	-0.27715	0.438036	Pearson's product-moment correlation	two.sided
IL17A	12,13-DiHOME	-0.0439002	-0.232522	0.817824	28	-0.397877	0.321453	Pearson's product-moment correlation	two.sided
IL17A	14-HDHA	0.0636087	0.337268	0.73843	28	-0.303618	0.414382	Pearson's product-moment correlation	two.sided
IL17A	18-HETE	-0.076523	-0.406113	0.687747	28	-0.425073	0.291791	Pearson's product-moment correlation	two.sided
IL17A	9,10-DiHOME	-0.0289187	-0.153087	0.879427	28	-0.385175	0.334839	Pearson's product-moment correlation	two.sided
IL17A	12-KETE	0.0461581	0.244506	0.808622	28	-0.319423	0.399779	Pearson's product-moment correlation	two.sided
IL17A	Arg	-0.0865831	-0.459882	0.649152	28	-0.433335	0.282498	Pearson's product-moment correlation	two.sided
IL17A	Citrulline	-0.200413	-1.08245	0.288289	28	-0.522925	0.172297	Pearson's product-moment correlation	two.sided
IL17A	Hydroxyproline	-0.185598	-0.999455	0.326134	28	-0.511655	0.187188	Pearson's product-moment correlation	two.sided
IL17A	Thr	-0.0688392	-0.365129	0.717759	28	-0.418724	0.298841	Pearson's product-moment correlation	two.sided
TNF	LPA 22:0	-0.291232	-1.61088	0.118423	28	-0.589635	0.07713	Pearson's product-moment correlation	two.sided
TNF	LPA 22:2	-0.207785	-1.12403	0.270546	28	-0.528492	0.164823	Pearson's product-moment correlation	two.sided
TNF	LPS 18:0	-0.211775	-1.14662	0.261244	28	-0.531494	0.160759	Pearson's product-moment correlation	two.sided
TNF	LPS 20:0	-0.282515	-1.55841	0.130368	28	-0.583404	0.0865651	Pearson's product-moment correlation	two.sided
TNF	PIP1 36:1	-0.12228	-0.651937	0.519758	28	-0.462188	0.248957	Pearson's product-moment correlation	two.sided
TNF	PIP2 32:1	-0.0699002	-0.370784	0.713589	28	-0.419603	0.29787	Pearson's product-moment correlation	two.sided
TNF	HNRNPA1	-0.185082	-0.996578	0.327505	28	-0.51126	0.187704	Pearson's product-moment correlation	two.sided
TNF	CCL8	-0.182562	-0.982537	0.33425	28	-0.509331	0.190219	Pearson's product-moment correlation	two.sided
TNF	SAA1	-0.0587611	-0.311473	0.757749	28	-0.410343	0.308029	Pearson's product-moment correlation	two.sided
TNF	GIPC1	-0.0691344	-0.366702	0.716598	28	-0.418968	0.298571	Pearson's product-moment correlation	two.sided
TNF	CCL7	-0.0932442	-0.495561	0.624071	28	-0.438774	0.276307	Pearson's product-moment correlation	two.sided
TNF	STX8	-0.113622	-0.605151	0.549952	28	-0.455256	0.257174	Pearson's product-moment correlation	two.sided
TNF	DNAJB9	-0.0487704	-0.258376	0.798006	28	-0.401977	0.31707	Pearson's product-moment correlation	two.sided
TNF	COL11A2	-0.125365	-0.668646	0.509197	28	-0.464649	0.246015	Pearson's product-moment correlation	two.sided
TNF	RRM1	0.142584	0.762272	0.452272	28	-0.229473	0.478284	Pearson's product-moment correlation	two.sided
TNF	TYMP	-0.0711718	-0.377563	0.708602	28	-0.420655	0.296705	Pearson's product-moment correlation	two.sided
TNF	CHAD	-0.113878	-0.606531	0.549049	28	-0.455461	0.256932	Pearson's product-moment correlation	two.sided
TNF	LTB4R	-0.165767	-0.889465	0.381332	28	-0.496392	0.206855	Pearson's product-moment correlation	two.sided
TNF	DPYSL2	-0.0960311	-0.510508	0.613697	28	-0.441042	0.273708	Pearson's product-moment correlation	two.sided
TNF	CROT	-0.209591	-1.13424	0.266311	28	-0.529851	0.162986	Pearson's product-moment correlation	two.sided
TNF	NMRAL1	-0.0964918	-0.51298	0.611989	28	-0.441416	0.273277	Pearson's product-moment correlation	two.sided
TNF	CFLAR	-0.10443	-0.55563	0.582877	28	-0.44785	0.265841	Pearson's product-moment correlation	two.sided
TNF	SULT2B1	0.0934603	0.496719	0.623265	28	-0.276106	0.43895	Pearson's product-moment correlation	two.sided
TNF	SH3GLB2	-0.16245	-0.871178	0.391066	28	-0.493818	0.210116	Pearson's product-moment correlation	two.sided
TNF	SAA2	-0.121346	-0.646884	0.522975	28	-0.461442	0.249846	Pearson's product-moment correlation	two.sided
TNF	HSPA1B	0.0244006	0.129154	0.898159	28	-0.338847	0.381318	Pearson's product-moment correlation	two.sided
TNF	CPPED1	0.0540542	0.286447	0.776645	28	-0.312297	0.406409	Pearson's product-moment correlation	two.sided
TNF	FCGRT	-0.189125	-1.01915	0.316857	28	-0.514349	0.183658	Pearson's product-moment correlation	two.sided
TNF	USP4	-0.222873	-1.20976	0.236485	28	-0.5398	0.149391	Pearson's product-moment correlation	two.sided
TNF	NUDT15	-0.14345	-0.766997	0.449503	28	-0.478966	0.228636	Pearson's product-moment correlation	two.sided
TNF	PKN2	-0.159876	-0.857006	0.398717	28	-0.491817	0.212641	Pearson's product-moment correlation	two.sided
TNF	WNK1	-0.069354	-0.367873	0.715735	28	-0.41915	0.29837	Pearson's product-moment correlation	two.sided
TNF	KPNA2	-0.0521843	-0.27651	0.784187	28	-0.404842	0.313988	Pearson's product-moment correlation	two.sided
TNF	CD36	-0.227722	-1.2375	0.226178	28	-0.543409	0.144394	Pearson's product-moment correlation	two.sided
TNF	MBL2	-0.224404	-1.21851	0.233198	28	-0.54094	0.147816	Pearson's product-moment correlation	two.sided
TNF	LBP	-0.078467	-0.416492	0.680225	28	-0.426674	0.29	Pearson's product-moment correlation	two.sided
TNF	CD5L	-0.130879	-0.698554	0.490593	28	-0.469032	0.240742	Pearson's product-moment correlation	two.sided
TNF	CTSV	-0.0914294	-0.485834	0.630865	28	-0.437294	0.277997	Pearson's product-moment correlation	two.sided
TNF	FYN	-0.181828	-0.978454	0.336229	28	-0.508769	0.19095	Pearson's product-moment correlation	two.sided
TNF	CXCL10	0.131148	0.700018	0.489692	28	-0.240483	0.469246	Pearson's product-moment correlation	two.sided
TNF	CRP	-0.0264547	-0.140034	0.889635	28	-0.383073	0.337027	Pearson's product-moment correlation	two.sided
TNF	MFAP4	0.0756569	0.401489	0.691108	28	-0.292587	0.424359	Pearson's product-moment correlation	two.sided
TNF	DNASE1L2	0.07061	0.374568	0.710804	28	-0.29722	0.42019	Pearson's product-moment correlation	two.sided
TNF	LRRC15	-0.3986	-2.29979	0.0291257	28	-0.663577	-0.044758	Pearson's product-moment correlation	two.sided
TNF	PCDHAC1	0.0651607	0.345532	0.732277	28	-0.302203	0.415672	Pearson's product-moment correlation	two.sided
TNF	AMY1A	-0.299389	-1.66038	0.107998	28	-0.595434	0.0682406	Pearson's product-moment correlation	two.sided
TNF	RCN1	-0.0478323	-0.253395	0.801814	28	-0.401188	0.317915	Pearson's product-moment correlation	two.sided
TNF	CLPSL1	0.015803	0.083632	0.933944	28	-0.346439	0.373943	Pearson's product-moment correlation	two.sided
TNF	GZMK	-0.0496109	-0.26284	0.794598	28	-0.402683	0.316312	Pearson's product-moment correlation	two.sided
TNF	GSTM3	0.340043	1.91335	0.0659782	28	-0.0230505	0.623882	Pearson's product-moment correlation	two.sided
TNF	12-HETE	0.0135832	0.0718823	0.943207	28	-0.348391	0.372032	Pearson's product-moment correlation	two.sided
TNF	12,13-DiHOME	-0.0107776	-0.0570332	0.954924	28	-0.369612	0.350854	Pearson's product-moment correlation	two.sided
TNF	14-HDHA	-0.0412678	-0.218555	0.828582	28	-0.395655	0.323816	Pearson's product-moment correlation	two.sided
TNF	18-HETE	0.31478	1.75487	0.09022	28	-0.0513077	0.606292	Pearson's product-moment correlation	two.sided
TNF	9,10-DiHOME	-0.0701842	-0.372298	0.712474	28	-0.419838	0.29761	Pearson's product-moment correlation	two.sided
TNF	12-KETE	0.20341	1.09933	0.280987	28	-0.169263	0.525192	Pearson's product-moment correlation	two.sided
TNF	Arg	-0.222865	-1.20971	0.236503	28	-0.539793	0.1494	Pearson's product-moment correlation	two.sided
TNF	Citrulline	-0.426337	-2.49398	0.0188091	28	-0.681873	-0.0780569	Pearson's product-moment correlation	two.sided
TNF	Hydroxyproline	-0.109116	-0.580856	0.565984	28	-0.451631	0.26143	Pearson's product-moment correlation	two.sided
TNF	Thr	-0.0862528	-0.458114	0.650406	28	-0.433065	0.282804	Pearson's product-moment correlation	two.sided
IL12B	LPA 22:0	-0.175026	-0.94067	0.354919	28	-0.503543	0.19771	Pearson's product-moment correlation	two.sided
IL12B	LPA 22:2	-0.0633039	-0.335646	0.73964	28	-0.414128	0.303896	Pearson's product-moment correlation	two.sided
IL12B	LPS 18:0	-0.353669	-2.00075	0.0551997	28	-0.633252	0.00756356	Pearson's product-moment correlation	two.sided
IL12B	LPS 20:0	-0.434617	-2.55356	0.0163949	28	-0.687274	-0.0881507	Pearson's product-moment correlation	two.sided
IL12B	PIP1 36:1	-0.0241129	-0.127631	0.899354	28	-0.381072	0.339102	Pearson's product-moment correlation	two.sided
IL12B	PIP2 32:1	-0.178969	-0.962555	0.344011	28	-0.506576	0.193796	Pearson's product-moment correlation	two.sided
IL12B	HNRNPA1	-0.159402	-0.854402	0.400133	28	-0.491449	0.213105	Pearson's product-moment correlation	two.sided
IL12B	CCL8	0.199774	1.07885	0.289861	28	-0.172943	0.522442	Pearson's product-moment correlation	two.sided
IL12B	SAA1	0.320674	1.79145	0.0840366	28	-0.0447676	0.610422	Pearson's product-moment correlation	two.sided
IL12B	GIPC1	-0.348487	-1.96735	0.0591219	28	-0.629698	0.0134735	Pearson's product-moment correlation	two.sided
IL12B	CCL7	0.227139	1.23417	0.2274	28	-0.144995	0.542976	Pearson's product-moment correlation	two.sided
IL12B	STX8	-0.203389	-1.09921	0.28104	28	-0.525176	0.169285	Pearson's product-moment correlation	two.sided
IL12B	DNAJB9	0.511106	3.14655	0.00389678	28	0.18488	0.735874	Pearson's product-moment correlation	two.sided
IL12B	COL11A2	-0.186052	-1.00199	0.324929	28	-0.512002	0.186734	Pearson's product-moment correlation	two.sided
IL12B	RRM1	0.0917639	0.487626	0.629611	28	-0.277686	0.437567	Pearson's product-moment correlation	two.sided
IL12B	TYMP	-0.301869	-1.67551	0.104969	28	-0.597191	0.0655262	Pearson's product-moment correlation	two.sided
IL12B	CHAD	-0.312776	-1.74248	0.0923993	28	-0.604885	0.0535242	Pearson's product-moment correlation	two.sided
IL12B	LTB4R	-0.0441633	-0.233918	0.81675	28	-0.398098	0.321217	Pearson's product-moment correlation	two.sided
IL12B	DPYSL2	-0.0111126	-0.0588058	0.953524	28	-0.369901	0.35056	Pearson's product-moment correlation	two.sided
IL12B	CROT	-0.337509	-1.89726	0.0681515	28	-0.622131	0.0259109	Pearson's product-moment correlation	two.sided
IL12B	NMRAL1	-0.356344	-2.01807	0.053257	28	-0.635082	0.00450299	Pearson's product-moment correlation	two.sided
IL12B	CFLAR	0.067356	0.357226	0.723601	28	-0.300198	0.417494	Pearson's product-moment correlation	two.sided
IL12B	SULT2B1	0.400221	2.31092	0.0284173	28	0.0466828	0.664655	Pearson's product-moment correlation	two.sided
IL12B	SH3GLB2	-0.23261	-1.26557	0.216096	28	-0.547037	0.139335	Pearson's product-moment correlation	two.sided
IL12B	SAA2	0.250258	1.36776	0.182265	28	-0.120913	0.560034	Pearson's product-moment correlation	two.sided
IL12B	HSPA1B	0.379892	2.17312	0.0383873	28	0.0227348	0.651056	Pearson's product-moment correlation	two.sided
IL12B	CPPED1	-0.0880095	-0.467517	0.643749	28	-0.434502	0.281175	Pearson's product-moment correlation	two.sided
IL12B	FCGRT	-0.100347	-0.533682	0.597773	28	-0.444545	0.269671	Pearson's product-moment correlation	two.sided
IL12B	USP4	-0.21763	-1.17987	0.247981	28	-0.535883	0.154775	Pearson's product-moment correlation	two.sided
IL12B	NUDT15	-0.390277	-2.24303	0.0329918	28	-0.658025	-0.0349178	Pearson's product-moment correlation	two.sided
IL12B	PKN2	-0.0704457	-0.373692	0.711448	28	-0.420054	0.297371	Pearson's product-moment correlation	two.sided
IL12B	WNK1	-0.193019	-1.04094	0.306811	28	-0.517315	0.17975	Pearson's product-moment correlation	two.sided
IL12B	KPNA2	0.205969	1.11376	0.27485	28	-0.166668	0.527123	Pearson's product-moment correlation	two.sided
IL12B	CD36	-0.263646	-1.44625	0.159209	28	-0.569794	0.106765	Pearson's product-moment correlation	two.sided
IL12B	MBL2	-0.0415502	-0.220053	0.827426	28	-0.395893	0.323562	Pearson's product-moment correlation	two.sided
IL12B	LBP	0.307302	1.70877	0.0985571	28	-0.0595615	0.60103	Pearson's product-moment correlation	two.sided
IL12B	CD5L	0.142755	0.763206	0.451723	28	-0.229307	0.478419	Pearson's product-moment correlation	two.sided
IL12B	CTSV	-0.136313	-0.728099	0.472599	28	-0.473337	0.235522	Pearson's product-moment correlation	two.sided
IL12B	FYN	-0.172322	-0.925689	0.362518	28	-0.501459	0.200388	Pearson's product-moment correlation	two.sided
IL12B	CXCL10	0.410333	2.38096	0.0243086	28	0.0587492	0.671356	Pearson's product-moment correlation	two.sided
IL12B	CRP	0.304154	1.68947	0.102235	28	-0.0630208	0.598808	Pearson's product-moment correlation	two.sided
IL12B	MFAP4	0.294832	1.63268	0.113734	28	-0.0732142	0.592198	Pearson's product-moment correlation	two.sided
IL12B	DNASE1L2	0.432507	2.53831	0.0169842	28	0.0855718	0.6859	Pearson's product-moment correlation	two.sided
IL12B	LRRC15	-0.237076	-1.2913	0.207159	28	-0.55034	0.134698	Pearson's product-moment correlation	two.sided
IL12B	PCDHAC1	-0.3183	-1.77669	0.0864868	28	-0.60876	0.0474055	Pearson's product-moment correlation	two.sided
IL12B	AMY1A	-0.0629779	-0.33391	0.740935	28	-0.413857	0.304193	Pearson's product-moment correlation	two.sided
IL12B	RCN1	-0.0979721	-0.520926	0.606514	28	-0.442618	0.271894	Pearson's product-moment correlation	two.sided
IL12B	CLPSL1	0.351882	1.98921	0.0565284	28	-0.00960441	0.632028	Pearson's product-moment correlation	two.sided
IL12B	GZMK	-0.238618	-1.30021	0.204132	28	-0.551478	0.133093	Pearson's product-moment correlation	two.sided
IL12B	GSTM3	-0.214989	-1.16485	0.253908	28	-0.533905	0.157478	Pearson's product-moment correlation	two.sided
IL12B	12-HETE	-0.269108	-1.47853	0.150429	28	-0.573751	0.100949	Pearson's product-moment correlation	two.sided
IL12B	12,13-DiHOME	-0.265711	-1.45844	0.155847	28	-0.571292	0.104568	Pearson's product-moment correlation	two.sided
IL12B	14-HDHA	-0.290707	-1.60771	0.119118	28	-0.589261	0.0776999	Pearson's product-moment correlation	two.sided
IL12B	18-HETE	-0.186945	-1.00697	0.322571	28	-0.512685	0.185841	Pearson's product-moment correlation	two.sided
IL12B	9,10-DiHOME	-0.305007	-1.6947	0.101228	28	-0.59941	0.0620842	Pearson's product-moment correlation	two.sided
IL12B	12-KETE	-0.283524	-1.56446	0.128942	28	-0.584127	0.0854767	Pearson's product-moment correlation	two.sided
IL12B	Arg	0.0827648	0.439458	0.663703	28	-0.286033	0.430206	Pearson's product-moment correlation	two.sided
IL12B	Citrulline	-0.179907	-0.967768	0.341446	28	-0.507296	0.192863	Pearson's product-moment correlation	two.sided
IL12B	Hydroxyproline	-0.216895	-1.17569	0.249621	28	-0.535333	0.155528	Pearson's product-moment correlation	two.sided
IL12B	Thr	-0.258367	-1.4152	0.168036	28	-0.565956	0.112361	Pearson's product-moment correlation	two.sided
IFNA7	LPA 22:0	-0.332986	-1.86864	0.0721687	28	-0.618998	0.0310019	Pearson's product-moment correlation	two.sided
IFNA7	LPA 22:2	-0.272308	-1.49751	0.145451	28	-0.576063	0.0975297	Pearson's product-moment correlation	two.sided
IFNA7	LPS 18:0	-0.489058	-2.96686	0.00609628	28	-0.722099	-0.156333	Pearson's product-moment correlation	two.sided
IFNA7	LPS 20:0	-0.313983	-1.74994	0.0910819	28	-0.605733	0.0521896	Pearson's product-moment correlation	two.sided
IFNA7	PIP1 36:1	-0.0389558	-0.206291	0.838056	28	-0.3937	0.325887	Pearson's product-moment correlation	two.sided
IFNA7	PIP2 32:1	-0.361552	-2.05197	0.0496297	28	-0.638635	-0.00147498	Pearson's product-moment correlation	two.sided
IFNA7	HNRNPA1	-0.419539	-2.44563	0.0210042	28	-0.677418	-0.069823	Pearson's product-moment correlation	two.sided
IFNA7	CCL8	0.0954555	0.50742	0.615834	28	-0.274245	0.440574	Pearson's product-moment correlation	two.sided
IFNA7	SAA1	0.190958	1.0294	0.312104	28	-0.18182	0.515746	Pearson's product-moment correlation	two.sided
IFNA7	GIPC1	-0.338723	-1.90496	0.0671037	28	-0.62297	0.0245416	Pearson's product-moment correlation	two.sided
IFNA7	CCL7	0.214162	1.16016	0.255781	28	-0.158322	0.533285	Pearson's product-moment correlation	two.sided
IFNA7	STX8	-0.240661	-1.31202	0.200169	28	-0.552985	0.130963	Pearson's product-moment correlation	two.sided
IFNA7	DNAJB9	0.348748	1.96902	0.0589195	28	-0.0131768	0.629877	Pearson's product-moment correlation	two.sided
IFNA7	COL11A2	-0.321497	-1.79658	0.0831986	28	-0.610997	0.0438508	Pearson's product-moment correlation	two.sided
IFNA7	RRM1	-0.138581	-0.740447	0.465193	28	-0.475129	0.233338	Pearson's product-moment correlation	two.sided
IFNA7	TYMP	-0.315307	-1.75813	0.089653	28	-0.606663	0.0507237	Pearson's product-moment correlation	two.sided
IFNA7	CHAD	-0.441237	-2.60177	0.0146553	28	-0.691571	-0.096271	Pearson's product-moment correlation	two.sided
IFNA7	LTB4R	0.278071	1.53183	0.136787	28	-0.0913498	0.580214	Pearson's product-moment correlation	two.sided
IFNA7	DPYSL2	-0.128039	-0.683141	0.500132	28	-0.466776	0.243461	Pearson's product-moment correlation	two.sided
IFNA7	CROT	-0.287757	-1.58991	0.123083	28	-0.587156	0.0808993	Pearson's product-moment correlation	two.sided
IFNA7	NMRAL1	-0.442005	-2.6074	0.0144638	28	-0.692068	-0.0972161	Pearson's product-moment correlation	two.sided
IFNA7	CFLAR	-0.0142726	-0.0755312	0.940329	28	-0.372626	0.347785	Pearson's product-moment correlation	two.sided
IFNA7	SULT2B1	0.25777	1.41169	0.169057	28	-0.112993	0.565521	Pearson's product-moment correlation	two.sided
IFNA7	SH3GLB2	-0.448405	-2.65457	0.0129476	28	-0.696205	-0.105117	Pearson's product-moment correlation	two.sided
IFNA7	SAA2	0.183678	0.988753	0.331252	28	-0.189105	0.510186	Pearson's product-moment correlation	two.sided
IFNA7	HSPA1B	0.332328	1.86448	0.0727686	28	-0.0317416	0.618541	Pearson's product-moment correlation	two.sided
IFNA7	CPPED1	-0.347948	-1.96388	0.0595427	28	-0.629328	0.0140877	Pearson's product-moment correlation	two.sided
IFNA7	FCGRT	0.0644313	0.341648	0.735167	28	-0.302868	0.415066	Pearson's product-moment correlation	two.sided
IFNA7	USP4	-0.455101	-2.70447	0.0115057	28	-0.700515	-0.11343	Pearson's product-moment correlation	two.sided
IFNA7	NUDT15	-0.344552	-1.94212	0.0622441	28	-0.626992	0.017945	Pearson's product-moment correlation	two.sided
IFNA7	PKN2	0.0429295	0.227371	0.821787	28	-0.322325	0.397058	Pearson's product-moment correlation	two.sided
IFNA7	WNK1	-0.227868	-1.23834	0.225872	28	-0.543518	0.144243	Pearson's product-moment correlation	two.sided
IFNA7	KPNA2	0.490264	2.97649	0.00595326	28	0.157881	0.722857	Pearson's product-moment correlation	two.sided
IFNA7	CD36	-0.106255	-0.565449	0.576272	28	-0.449324	0.264125	Pearson's product-moment correlation	two.sided
IFNA7	MBL2	-0.199959	-1.07989	0.289405	28	-0.522582	0.172756	Pearson's product-moment correlation	two.sided
IFNA7	LBP	0.226589	1.23102	0.228558	28	-0.145563	0.542567	Pearson's product-moment correlation	two.sided
IFNA7	CD5L	-0.226105	-1.22824	0.22958	28	-0.542207	0.146062	Pearson's product-moment correlation	two.sided
IFNA7	CTSV	0.109166	0.581127	0.565804	28	-0.261383	0.451672	Pearson's product-moment correlation	two.sided
IFNA7	FYN	-0.19272	-1.03926	0.307575	28	-0.517087	0.18005	Pearson's product-moment correlation	two.sided
IFNA7	CXCL10	0.532111	3.32556	0.00247331	28	0.212597	0.748827	Pearson's product-moment correlation	two.sided
IFNA7	CRP	0.408717	2.36969	0.0249306	28	0.0568134	0.670288	Pearson's product-moment correlation	two.sided
IFNA7	MFAP4	0.0941208	0.500261	0.6208	28	-0.27549	0.439488	Pearson's product-moment correlation	two.sided
IFNA7	DNASE1L2	0.302607	1.68001	0.10408	28	-0.0647173	0.597714	Pearson's product-moment correlation	two.sided
IFNA7	LRRC15	-0.217543	-1.17937	0.248173	28	-0.535818	0.154863	Pearson's product-moment correlation	two.sided
IFNA7	PCDHAC1	-0.238406	-1.29898	0.204546	28	-0.551322	0.133314	Pearson's product-moment correlation	two.sided
IFNA7	AMY1A	-0.091553	-0.486496	0.630402	28	-0.437395	0.277882	Pearson's product-moment correlation	two.sided
IFNA7	RCN1	-0.083748	-0.444715	0.659944	28	-0.431013	0.285124	Pearson's product-moment correlation	two.sided
IFNA7	CLPSL1	0.230872	1.25558	0.219646	28	-0.141137	0.545748	Pearson's product-moment correlation	two.sided
IFNA7	GZMK	-0.405211	-2.34535	0.0263244	28	-0.667967	-0.0526241	Pearson's product-moment correlation	two.sided
IFNA7	GSTM3	-0.24808	-1.35507	0.186226	28	-0.558438	0.123201	Pearson's product-moment correlation	two.sided
IFNA7	12-HETE	-0.23705	-1.29115	0.20721	28	-0.550321	0.134725	Pearson's product-moment correlation	two.sided
IFNA7	12,13-DiHOME	-0.302272	-1.67796	0.104483	28	-0.597476	0.0650852	Pearson's product-moment correlation	two.sided
IFNA7	14-HDHA	-0.318682	-1.77906	0.0860891	28	-0.609028	0.0469816	Pearson's product-moment correlation	two.sided
IFNA7	18-HETE	-0.246549	-1.34617	0.189045	28	-0.557316	0.124806	Pearson's product-moment correlation	two.sided
IFNA7	9,10-DiHOME	-0.203537	-1.10004	0.280681	28	-0.525288	0.169134	Pearson's product-moment correlation	two.sided
IFNA7	12-KETE	-0.318712	-1.77925	0.0860578	28	-0.609049	0.0469482	Pearson's product-moment correlation	two.sided
IFNA7	Arg	-0.471597	-2.82991	0.00851737	28	-0.711056	-0.134114	Pearson's product-moment correlation	two.sided
IFNA7	Citrulline	-0.227543	-1.23648	0.226553	28	-0.543276	0.144579	Pearson's product-moment correlation	two.sided
IFNA7	Hydroxyproline	-0.342973	-1.93203	0.063532	28	-0.625904	0.0197344	Pearson's product-moment correlation	two.sided
IFNA7	Thr	-0.539431	-3.38991	0.00209638	28	-0.753303	-0.222379	Pearson's product-moment correlation	two.sided
IFNA21	LPA 22:0	-0.32299	-1.8059	0.0816966	28	-0.61204	0.042188	Pearson's product-moment correlation	two.sided
IFNA21	LPA 22:2	-0.262789	-1.4412	0.160618	28	-0.569172	0.107674	Pearson's product-moment correlation	two.sided
IFNA21	LPS 18:0	-0.334349	-1.87724	0.0709399	28	-0.619942	0.0294705	Pearson's product-moment correlation	two.sided
IFNA21	LPS 20:0	-0.398467	-2.29888	0.0291843	28	-0.663489	-0.0446007	Pearson's product-moment correlation	two.sided
IFNA21	PIP1 36:1	0.140626	0.751589	0.45857	28	-0.231365	0.476742	Pearson's product-moment correlation	two.sided
IFNA21	PIP2 32:1	-0.270734	-1.48816	0.147884	28	-0.574926	0.0992124	Pearson's product-moment correlation	two.sided
IFNA21	HNRNPA1	-0.169324	-0.909104	0.371055	28	-0.499144	0.20335	Pearson's product-moment correlation	two.sided
IFNA21	CCL8	0.04813	0.254976	0.800605	28	-0.317647	0.401438	Pearson's product-moment correlation	two.sided
IFNA21	SAA1	0.225464	1.22457	0.230939	28	-0.146723	0.54173	Pearson's product-moment correlation	two.sided
IFNA21	GIPC1	-0.160201	-0.858793	0.397747	28	-0.49207	0.212323	Pearson's product-moment correlation	two.sided
IFNA21	CCL7	0.138563	0.740351	0.46525	28	-0.233355	0.475115	Pearson's product-moment correlation	two.sided
IFNA21	STX8	-0.205973	-1.11379	0.274841	28	-0.527126	0.166664	Pearson's product-moment correlation	two.sided
IFNA21	DNAJB9	0.229885	1.24991	0.221678	28	-0.142158	0.545016	Pearson's product-moment correlation	two.sided
IFNA21	COL11A2	-0.23829	-1.29831	0.204772	28	-0.551237	0.133434	Pearson's product-moment correlation	two.sided
IFNA21	RRM1	-0.106493	-0.566731	0.575412	28	-0.449516	0.263901	Pearson's product-moment correlation	two.sided
IFNA21	TYMP	-0.224581	-1.21952	0.23282	28	-0.541072	0.147633	Pearson's product-moment correlation	two.sided
IFNA21	CHAD	-0.279225	-1.53872	0.135098	28	-0.581044	0.0901085	Pearson's product-moment correlation	two.sided
IFNA21	LTB4R	0.330604	1.85362	0.0743574	28	-0.0336763	0.617344	Pearson's product-moment correlation	two.sided
IFNA21	DPYSL2	-0.245287	-1.33884	0.191393	28	-0.556389	0.126128	Pearson's product-moment correlation	two.sided
IFNA21	CROT	-0.365603	-2.07848	0.0469459	28	-0.641391	-0.00614297	Pearson's product-moment correlation	two.sided
IFNA21	NMRAL1	-0.214446	-1.16177	0.255137	28	-0.533498	0.158032	Pearson's product-moment correlation	two.sided
IFNA21	CFLAR	-0.132495	-0.707336	0.485204	28	-0.470315	0.239191	Pearson's product-moment correlation	two.sided
IFNA21	SULT2B1	0.19162	1.0331	0.310397	28	-0.181155	0.51625	Pearson's product-moment correlation	two.sided
IFNA21	SH3GLB2	-0.394071	-2.26882	0.031181	28	-0.66056	-0.0393948	Pearson's product-moment correlation	two.sided
IFNA21	SAA2	0.137782	0.736094	0.467796	28	-0.234108	0.474498	Pearson's product-moment correlation	two.sided
IFNA21	HSPA1B	0.236141	1.28591	0.209009	28	-0.13567	0.549649	Pearson's product-moment correlation	two.sided
IFNA21	CPPED1	-0.296608	-1.64346	0.111473	28	-0.59346	0.0712784	Pearson's product-moment correlation	two.sided
IFNA21	FCGRT	-0.116384	-0.620057	0.540234	28	-0.457471	0.254559	Pearson's product-moment correlation	two.sided
IFNA21	USP4	-0.354316	-2.00493	0.0547253	28	-0.633694	0.00682469	Pearson's product-moment correlation	two.sided
IFNA21	NUDT15	-0.343107	-1.93289	0.0634218	28	-0.625996	0.0195826	Pearson's product-moment correlation	two.sided
IFNA21	PKN2	-0.133438	-0.712458	0.482077	28	-0.471061	0.238287	Pearson's product-moment correlation	two.sided
IFNA21	WNK1	-0.160196	-0.858767	0.397762	28	-0.492066	0.212328	Pearson's product-moment correlation	two.sided
IFNA21	KPNA2	0.294593	1.63123	0.114041	28	-0.0734742	0.592029	Pearson's product-moment correlation	two.sided
IFNA21	CD36	0.0337401	0.178638	0.859508	28	-0.330547	0.389277	Pearson's product-moment correlation	two.sided
IFNA21	MBL2	0.0496325	0.262955	0.794511	28	-0.316292	0.402701	Pearson's product-moment correlation	two.sided
IFNA21	LBP	0.196934	1.06289	0.296912	28	-0.175808	0.520289	Pearson's product-moment correlation	two.sided
IFNA21	CD5L	-0.0882445	-0.468775	0.64286	28	-0.434694	0.280957	Pearson's product-moment correlation	two.sided
IFNA21	CTSV	0.0121924	0.0645208	0.949014	28	-0.349613	0.370833	Pearson's product-moment correlation	two.sided
IFNA21	FYN	-0.150657	-0.806407	0.426805	28	-0.484622	0.221642	Pearson's product-moment correlation	two.sided
IFNA21	CXCL10	0.414406	2.40946	0.0227977	28	0.0636377	0.674042	Pearson's product-moment correlation	two.sided
IFNA21	CRP	0.369267	2.10258	0.0446191	28	0.0103784	0.643878	Pearson's product-moment correlation	two.sided
IFNA21	MFAP4	-0.0971185	-0.516343	0.609669	28	-0.441925	0.272692	Pearson's product-moment correlation	two.sided
IFNA21	DNASE1L2	0.21278	1.15231	0.258937	28	-0.159735	0.532248	Pearson's product-moment correlation	two.sided
IFNA21	LRRC15	-0.284932	-1.57292	0.126971	28	-0.585135	0.083956	Pearson's product-moment correlation	two.sided
IFNA21	PCDHAC1	-0.170582	-0.91606	0.367458	28	-0.500116	0.202108	Pearson's product-moment correlation	two.sided
IFNA21	AMY1A	-0.211795	-1.14673	0.261199	28	-0.531508	0.160739	Pearson's product-moment correlation	two.sided
IFNA21	RCN1	-0.105987	-0.56401	0.577238	28	-0.449108	0.264377	Pearson's product-moment correlation	two.sided
IFNA21	CLPSL1	0.199988	1.08006	0.289332	28	-0.172726	0.522604	Pearson's product-moment correlation	two.sided
IFNA21	GZMK	-0.204643	-1.10628	0.27802	28	-0.526123	0.168014	Pearson's product-moment correlation	two.sided
IFNA21	GSTM3	-0.246072	-1.3434	0.189931	28	-0.556965	0.125306	Pearson's product-moment correlation	two.sided
IFNA21	12-HETE	0.09387	0.498916	0.621736	28	-0.275724	0.439283	Pearson's product-moment correlation	two.sided
IFNA21	12,13-DiHOME	-0.177578	-0.954831	0.347835	28	-0.505507	0.195178	Pearson's product-moment correlation	two.sided
IFNA21	14-HDHA	0.000378848	0.00200467	0.998415	28	-0.35994	0.360599	Pearson's product-moment correlation	two.sided
IFNA21	18-HETE	-0.00267835	-0.0141726	0.988793	28	-0.362598	0.357936	Pearson's product-moment correlation	two.sided
IFNA21	9,10-DiHOME	-0.179151	-0.963564	0.343513	28	-0.506715	0.193615	Pearson's product-moment correlation	two.sided
IFNA21	12-KETE	-0.00892157	-0.0472104	0.962681	28	-0.368008	0.352481	Pearson's product-moment correlation	two.sided
IFNA21	Arg	-0.462672	-2.76159	0.0100402	28	-0.705366	-0.122886	Pearson's product-moment correlation	two.sided
IFNA21	Citrulline	-0.339653	-1.91087	0.0663089	28	-0.623613	0.0234909	Pearson's product-moment correlation	two.sided
IFNA21	Hydroxyproline	-0.334849	-1.88041	0.0704928	28	-0.620289	0.0289077	Pearson's product-moment correlation	two.sided
IFNA21	Thr	-0.213872	-1.15851	0.256442	28	-0.533067	0.158619	Pearson's product-moment correlation	two.sided
PPBP	LPA 22:0	0.0652034	0.7098	0.479228	118	-0.115387	0.241621	Pearson's product-moment correlation	two.sided
PPBP	LPA 22:2	-0.0255263	-0.277377	0.781976	118	-0.203835	0.154422	Pearson's product-moment correlation	two.sided
PPBP	LPS 18:0	0.365846	4.27013	3.97248e-05	118	0.1997	0.511543	Pearson's product-moment correlation	two.sided
PPBP	LPS 20:0	0.265739	2.99433	0.00335171	118	0.090824	0.424749	Pearson's product-moment correlation	two.sided
PPBP	PIP1 36:1	0.0869294	0.947883	0.345126	118	-0.0937731	0.262087	Pearson's product-moment correlation	two.sided
PPBP	PIP2 32:1	0.178591	1.97169	0.050985	118	-0.000672125	0.346733	Pearson's product-moment correlation	two.sided
PPBP	HNRNPA1	0.183793	2.0311	0.0444916	118	0.00470667	0.351456	Pearson's product-moment correlation	two.sided
PPBP	CCL8	0.12881	1.41099	0.16088	118	-0.0516235	0.301099	Pearson's product-moment correlation	two.sided
PPBP	SAA1	-0.14515	-1.59361	0.113698	118	-0.316166	0.0350016	Pearson's product-moment correlation	two.sided
PPBP	GIPC1	0.276566	3.12621	0.00222978	118	0.1024	0.434279	Pearson's product-moment correlation	two.sided
PPBP	CCL7	0.074541	0.811981	0.418437	118	-0.106118	0.250436	Pearson's product-moment correlation	two.sided
PPBP	STX8	0.155991	1.71549	0.0888798	118	-0.0239196	0.326114	Pearson's product-moment correlation	two.sided
PPBP	DNAJB9	-0.191509	-2.11955	0.0361398	118	-0.358446	-0.0127035	Pearson's product-moment correlation	two.sided
PPBP	COL11A2	0.083908	0.9147	0.362215	118	-0.096789	0.25925	Pearson's product-moment correlation	two.sided
PPBP	RRM1	-0.0481059	-0.523169	0.601837	118	-0.225404	0.132276	Pearson's product-moment correlation	two.sided
PPBP	TYMP	0.265098	2.98655	0.0034319	118	0.0901395	0.424183	Pearson's product-moment correlation	two.sided
PPBP	CHAD	0.257496	2.89473	0.00452211	118	0.0820408	0.417469	Pearson's product-moment correlation	two.sided
PPBP	LTB4R	0.0759656	0.827589	0.409574	118	-0.104701	0.251779	Pearson's product-moment correlation	two.sided
PPBP	DPYSL2	-0.0275596	-0.299488	0.765095	118	-0.205784	0.152435	Pearson's product-moment correlation	two.sided
PPBP	CROT	0.350005	4.05875	8.90363e-05	118	0.182194	0.498004	Pearson's product-moment correlation	two.sided
PPBP	NMRAL1	0.287406	3.25956	0.00145829	118	0.11404	0.443786	Pearson's product-moment correlation	two.sided
PPBP	CFLAR	0.0117635	0.127793	0.89853	118	-0.167832	0.190603	Pearson's product-moment correlation	two.sided
PPBP	SULT2B1	-0.203537	-2.25825	0.025768	118	-0.369305	-0.0252153	Pearson's product-moment correlation	two.sided
PPBP	SH3GLB2	0.334389	3.85427	0.000189397	118	0.16504	0.484586	Pearson's product-moment correlation	two.sided
PPBP	SAA2	-0.145535	-1.59793	0.112733	118	-0.31652	0.0346088	Pearson's product-moment correlation	two.sided
PPBP	HSPA1B	-0.175886	-1.94087	0.054659	118	-0.344274	0.00346443	Pearson's product-moment correlation	two.sided
PPBP	CPPED1	0.143459	1.57465	0.118014	118	-0.0367265	0.314611	Pearson's product-moment correlation	two.sided
PPBP	FCGRT	-0.125118	-1.3699	0.17332	118	-0.297684	0.0553648	Pearson's product-moment correlation	two.sided
PPBP	USP4	0.341587	3.94806	0.000134407	118	0.172934	0.49078	Pearson's product-moment correlation	two.sided
PPBP	NUDT15	0.277266	3.13478	0.00217056	118	0.103151	0.434894	Pearson's product-moment correlation	two.sided
PPBP	PKN2	-0.0526795	-0.573041	0.567707	118	-0.229751	0.127768	Pearson's product-moment correlation	two.sided
PPBP	WNK1	0.169931	1.87316	0.0635203	118	-0.00960321	0.338851	Pearson's product-moment correlation	two.sided
PPBP	KPNA2	-0.2055	-2.28098	0.0243435	118	-0.371073	-0.0272627	Pearson's product-moment correlation	two.sided
PPBP	CD36	0.0601327	0.654393	0.514132	118	-0.120406	0.236822	Pearson's product-moment correlation	two.sided
PPBP	MBL2	0.0391684	0.425804	0.671026	118	-0.141063	0.216887	Pearson's product-moment correlation	two.sided
PPBP	LBP	-0.147249	-1.61716	0.108514	118	-0.318095	0.0328596	Pearson's product-moment correlation	two.sided
PPBP	CD5L	-0.151191	-1.66145	0.0992774	118	-0.321714	0.0288319	Pearson's product-moment correlation	two.sided
PPBP	CTSV	-0.136095	-1.49226	0.1383	118	-0.307828	0.0442248	Pearson's product-moment correlation	two.sided
PPBP	FYN	0.0427054	0.464323	0.643272	118	-0.137589	0.220261	Pearson's product-moment correlation	two.sided
PPBP	CXCL10	-0.275524	-3.11346	0.0023206	118	-0.433363	-0.101285	Pearson's product-moment correlation	two.sided
PPBP	CRP	-0.276237	-3.12218	0.00225809	118	-0.43399	-0.102048	Pearson's product-moment correlation	two.sided
PPBP	MFAP4	-0.0429634	-0.467134	0.641266	118	-0.220507	0.137336	Pearson's product-moment correlation	two.sided
PPBP	DNASE1L2	-0.244816	-2.74285	0.00704113	118	-0.406231	-0.0685842	Pearson's product-moment correlation	two.sided
PPBP	LRRC15	0.178986	1.9762	0.0504652	118	-0.000263544	0.347092	Pearson's product-moment correlation	two.sided
PPBP	PCDHAC1	0.254898	2.86349	0.00496018	118	0.0792789	0.415171	Pearson's product-moment correlation	two.sided
PPBP	AMY1A	0.00985759	0.107086	0.914903	118	-0.169684	0.188765	Pearson's product-moment correlation	two.sided
PPBP	RCN1	0.149169	1.63872	0.103934	118	-0.0308985	0.319858	Pearson's product-moment correlation	two.sided
PPBP	CLPSL1	-0.17589	-1.94091	0.0546536	118	-0.344277	0.00346049	Pearson's product-moment correlation	two.sided
PPBP	GZMK	0.175469	1.93612	0.055245	118	-0.00389516	0.343894	Pearson's product-moment correlation	two.sided
PPBP	GSTM3	0.0959031	1.0466	0.297424	118	-0.0847958	0.270495	Pearson's product-moment correlation	two.sided
PPBP	12-HETE	-0.0147128	-0.159839	0.873281	118	-0.193444	0.164964	Pearson's product-moment correlation	two.sided
PPBP	12,13-DiHOME	0.159773	1.75817	0.0813119	118	-0.0200421	0.329576	Pearson's product-moment correlation	two.sided
PPBP	14-HDHA	0.0616816	0.671312	0.503334	118	-0.118874	0.238288	Pearson's product-moment correlation	two.sided
PPBP	18-HETE	0.0173713	0.188729	0.850629	118	-0.162376	0.196002	Pearson's product-moment correlation	two.sided
PPBP	9,10-DiHOME	0.138264	1.5165	0.132068	118	-0.0420187	0.309827	Pearson's product-moment correlation	two.sided
PPBP	12-KETE	0.150421	1.65279	0.101031	118	-0.029619	0.321007	Pearson's product-moment correlation	two.sided
PPBP	Arg	0.151046	1.65982	0.0996063	118	-0.0289803	0.321581	Pearson's product-moment correlation	two.sided
PPBP	Citrulline	0.205514	2.28115	0.0243335	118	0.0272774	0.371086	Pearson's product-moment correlation	two.sided
PPBP	Hydroxyproline	0.239675	2.6817	0.00837477	118	0.0631466	0.401661	Pearson's product-moment correlation	two.sided
PPBP	Thr	0.152884	1.6805	0.0955059	118	-0.0271003	0.323267	Pearson's product-moment correlation	two.sided
IFNA1	LPA 22:0	-0.24639	-1.34524	0.189341	28	-0.557198	0.124973	Pearson's product-moment correlation	two.sided
IFNA1	LPA 22:2	-0.176046	-0.946329	0.352077	28	-0.504329	0.196698	Pearson's product-moment correlation	two.sided
IFNA1	LPS 18:0	-0.520941	-3.22937	0.0031609	28	-0.74196	-0.197794	Pearson's product-moment correlation	two.sided
IFNA1	LPS 20:0	-0.311428	-1.73416	0.0938885	28	-0.603937	0.055014	Pearson's product-moment correlation	two.sided
IFNA1	PIP1 36:1	-0.222101	-1.20535	0.238156	28	-0.539223	0.150186	Pearson's product-moment correlation	two.sided
IFNA1	PIP2 32:1	0.133214	0.71124	0.482819	28	-0.238502	0.470884	Pearson's product-moment correlation	two.sided
IFNA1	HNRNPA1	-0.284437	-1.56995	0.12766	28	-0.584782	0.0844898	Pearson's product-moment correlation	two.sided
IFNA1	CCL8	-0.131064	-0.699558	0.489975	28	-0.469179	0.240565	Pearson's product-moment correlation	two.sided
IFNA1	SAA1	0.0165657	0.0876696	0.930763	28	-0.345767	0.374599	Pearson's product-moment correlation	two.sided
IFNA1	GIPC1	-0.315587	-1.75986	0.0893538	28	-0.606858	0.0504144	Pearson's product-moment correlation	two.sided
IFNA1	CCL7	-0.0635366	-0.336885	0.738716	28	-0.414322	0.303684	Pearson's product-moment correlation	two.sided
IFNA1	STX8	-0.30094	-1.66983	0.106097	28	-0.596533	0.0665442	Pearson's product-moment correlation	two.sided
IFNA1	DNAJB9	0.0198249	0.104924	0.917184	28	-0.342893	0.377399	Pearson's product-moment correlation	two.sided
IFNA1	COL11A2	0.145037	0.775664	0.44445	28	-0.227099	0.480214	Pearson's product-moment correlation	two.sided
IFNA1	RRM1	-0.0264165	-0.139832	0.889794	28	-0.38304	0.337061	Pearson's product-moment correlation	two.sided
IFNA1	TYMP	-0.372052	-2.12098	0.0429124	28	-0.645764	-0.0136071	Pearson's product-moment correlation	two.sided
IFNA1	CHAD	-0.0994109	-0.528652	0.601213	28	-0.443786	0.270548	Pearson's product-moment correlation	two.sided
IFNA1	LTB4R	-0.0453462	-0.240197	0.811928	28	-0.399095	0.320153	Pearson's product-moment correlation	two.sided
IFNA1	DPYSL2	0.260342	1.4268	0.164694	28	-0.11027	0.567393	Pearson's product-moment correlation	two.sided
IFNA1	CROT	-0.267734	-1.47039	0.152604	28	-0.572757	0.102414	Pearson's product-moment correlation	two.sided
IFNA1	NMRAL1	-0.348196	-1.96548	0.0593483	28	-0.629499	0.0138044	Pearson's product-moment correlation	two.sided
IFNA1	CFLAR	-0.103969	-0.553152	0.58455	28	-0.447477	0.266274	Pearson's product-moment correlation	two.sided
IFNA1	SULT2B1	0.102932	0.547572	0.588325	28	-0.267248	0.446638	Pearson's product-moment correlation	two.sided
IFNA1	SH3GLB2	-0.44689	-2.64336	0.0132937	28	-0.695227	-0.103244	Pearson's product-moment correlation	two.sided
IFNA1	SAA2	-0.00552939	-0.0292592	0.976865	28	-0.365071	0.355448	Pearson's product-moment correlation	two.sided
IFNA1	HSPA1B	0.190864	1.02887	0.312347	28	-0.181914	0.515674	Pearson's product-moment correlation	two.sided
IFNA1	CPPED1	-0.317065	-1.76903	0.0877824	28	-0.607895	0.0487753	Pearson's product-moment correlation	two.sided
IFNA1	FCGRT	0.092901	0.493721	0.625354	28	-0.276627	0.438494	Pearson's product-moment correlation	two.sided
IFNA1	USP4	-0.468886	-2.80904	0.00895779	28	-0.709331	-0.130694	Pearson's product-moment correlation	two.sided
IFNA1	NUDT15	-0.41125	-2.38735	0.0239618	28	-0.671961	-0.0598473	Pearson's product-moment correlation	two.sided
IFNA1	PKN2	-0.0828405	-0.439863	0.663413	28	-0.430268	0.285963	Pearson's product-moment correlation	two.sided
IFNA1	WNK1	-0.360612	-2.04583	0.0502694	28	-0.637995	-0.000394274	Pearson's product-moment correlation	two.sided
IFNA1	KPNA2	0.0976871	0.519396	0.607566	28	-0.27216	0.442387	Pearson's product-moment correlation	two.sided
IFNA1	CD36	0.0525016	0.278196	0.782906	28	-0.313701	0.405108	Pearson's product-moment correlation	two.sided
IFNA1	MBL2	-0.207823	-1.12424	0.270457	28	-0.528521	0.164784	Pearson's product-moment correlation	two.sided
IFNA1	LBP	0.000598067	0.00316467	0.997497	28	-0.359749	0.36079	Pearson's product-moment correlation	two.sided
IFNA1	CD5L	-0.0881563	-0.468303	0.643193	28	-0.434622	0.281039	Pearson's product-moment correlation	two.sided
IFNA1	CTSV	0.104033	0.553496	0.584317	28	-0.266214	0.447529	Pearson's product-moment correlation	two.sided
IFNA1	FYN	-0.292705	-1.61979	0.116486	28	-0.590685	0.0755285	Pearson's product-moment correlation	two.sided
IFNA1	CXCL10	0.253959	1.38937	0.17567	28	-0.117017	0.562741	Pearson's product-moment correlation	two.sided
IFNA1	CRP	0.0609731	0.323241	0.748915	28	-0.306018	0.412188	Pearson's product-moment correlation	two.sided
IFNA1	MFAP4	0.0645603	0.342335	0.734655	28	-0.302751	0.415173	Pearson's product-moment correlation	two.sided
IFNA1	DNASE1L2	0.094099	0.500144	0.620882	28	-0.27551	0.43947	Pearson's product-moment correlation	two.sided
IFNA1	LRRC15	-0.0816728	-0.43362	0.667887	28	-0.42931	0.287042	Pearson's product-moment correlation	two.sided
IFNA1	PCDHAC1	-0.249644	-1.36419	0.183374	28	-0.559585	0.121558	Pearson's product-moment correlation	two.sided
IFNA1	AMY1A	-0.21748	-1.17902	0.248314	28	-0.535771	0.154928	Pearson's product-moment correlation	two.sided
IFNA1	RCN1	0.0556967	0.295177	0.770036	28	-0.310809	0.407783	Pearson's product-moment correlation	two.sided
IFNA1	CLPSL1	0.0365756	0.193669	0.847833	28	-0.328016	0.391684	Pearson's product-moment correlation	two.sided
IFNA1	GZMK	-0.163587	-0.877441	0.387714	28	-0.494701	0.209	Pearson's product-moment correlation	two.sided
IFNA1	GSTM3	-0.279637	-1.54118	0.134499	28	-0.581339	0.0896659	Pearson's product-moment correlation	two.sided
IFNA1	12-HETE	-0.295948	-1.63945	0.112309	28	-0.592992	0.0719977	Pearson's product-moment correlation	two.sided
IFNA1	12,13-DiHOME	-0.181003	-0.973866	0.338462	28	-0.508137	0.191771	Pearson's product-moment correlation	two.sided
IFNA1	14-HDHA	-0.386631	-2.21837	0.0348116	28	-0.655583	-0.0306279	Pearson's product-moment correlation	two.sided
IFNA1	18-HETE	-0.193882	-1.04577	0.304612	28	-0.517971	0.178882	Pearson's product-moment correlation	two.sided
IFNA1	9,10-DiHOME	-0.12169	-0.648742	0.521791	28	-0.461717	0.249519	Pearson's product-moment correlation	two.sided
IFNA1	12-KETE	-0.23717	-1.29185	0.206972	28	-0.55041	0.1346	Pearson's product-moment correlation	two.sided
IFNA1	Arg	-0.210198	-1.13768	0.264895	28	-0.530308	0.162367	Pearson's product-moment correlation	two.sided
IFNA1	Citrulline	-0.174094	-0.935506	0.357526	28	-0.502826	0.198633	Pearson's product-moment correlation	two.sided
IFNA1	Hydroxyproline	-0.155877	-0.835031	0.410769	28	-0.488702	0.216553	Pearson's product-moment correlation	two.sided
IFNA1	Thr	-0.218727	-1.18612	0.245544	28	-0.536704	0.15365	Pearson's product-moment correlation	two.sided
IL15	LPA 22:0	0.117308	0.625053	0.536998	28	-0.253682	0.458212	Pearson's product-moment correlation	two.sided
IL15	LPA 22:2	-0.0751878	-0.398986	0.692931	28	-0.423972	0.293019	Pearson's product-moment correlation	two.sided
IL15	LPS 18:0	0.442529	2.61124	0.0143342	28	0.0978618	0.692408	Pearson's product-moment correlation	two.sided
IL15	LPS 20:0	0.269097	1.47846	0.150446	28	-0.10096	0.573743	Pearson's product-moment correlation	two.sided
IL15	PIP1 36:1	0.329663	1.8477	0.0752354	28	-0.0347306	0.61669	Pearson's product-moment correlation	two.sided
IL15	PIP2 32:1	0.111971	0.596246	0.555801	28	-0.258735	0.453929	Pearson's product-moment correlation	two.sided
IL15	HNRNPA1	-0.0268859	-0.142318	0.887848	28	-0.383441	0.336644	Pearson's product-moment correlation	two.sided
IL15	CCL8	0.296068	1.64018	0.112156	28	-0.0718665	0.593077	Pearson's product-moment correlation	two.sided
IL15	SAA1	0.175582	0.943756	0.353367	28	-0.197158	0.503972	Pearson's product-moment correlation	two.sided
IL15	GIPC1	0.149597	0.800603	0.430102	28	-0.222673	0.483792	Pearson's product-moment correlation	two.sided
IL15	CCL7	0.232942	1.26748	0.215424	28	-0.138992	0.547282	Pearson's product-moment correlation	two.sided
IL15	STX8	0.152576	0.81692	0.420871	28	-0.219774	0.486124	Pearson's product-moment correlation	two.sided
IL15	DNAJB9	0.0129352	0.0684524	0.945912	28	-0.34896	0.371473	Pearson's product-moment correlation	two.sided
IL15	COL11A2	0.0510856	0.270673	0.788628	28	-0.314981	0.403921	Pearson's product-moment correlation	two.sided
IL15	RRM1	-0.126913	-0.677034	0.50394	28	-0.465881	0.244537	Pearson's product-moment correlation	two.sided
IL15	TYMP	0.221581	1.20238	0.239285	28	-0.15072	0.538835	Pearson's product-moment correlation	two.sided
IL15	CHAD	0.166963	0.896065	0.377858	28	-0.205678	0.497318	Pearson's product-moment correlation	two.sided
IL15	LTB4R	0.165861	0.88998	0.38106	28	-0.206763	0.496464	Pearson's product-moment correlation	two.sided
IL15	DPYSL2	0.159579	0.855375	0.399604	28	-0.212932	0.491586	Pearson's product-moment correlation	two.sided
IL15	CROT	0.467543	2.79874	0.00918288	28	0.129004	0.708476	Pearson's product-moment correlation	two.sided
IL15	NMRAL1	0.391444	2.25095	0.032426	28	0.0362935	0.658805	Pearson's product-moment correlation	two.sided
IL15	CFLAR	0.112757	0.600484	0.553014	28	-0.257993	0.454561	Pearson's product-moment correlation	two.sided
IL15	SULT2B1	0.0756207	0.401296	0.691248	28	-0.292621	0.42433	Pearson's product-moment correlation	two.sided
IL15	SH3GLB2	0.441435	2.60322	0.0146055	28	0.0965154	0.6917	Pearson's product-moment correlation	two.sided
IL15	SAA2	0.15047	0.805383	0.427385	28	-0.221824	0.484476	Pearson's product-moment correlation	two.sided
IL15	HSPA1B	0.04984	0.264057	0.79367	28	-0.316105	0.402875	Pearson's product-moment correlation	two.sided
IL15	CPPED1	0.0878139	0.46647	0.644488	28	-0.281356	0.434342	Pearson's product-moment correlation	two.sided
IL15	FCGRT	-0.242291	-1.32146	0.197045	28	-0.554186	0.129261	Pearson's product-moment correlation	two.sided
IL15	USP4	0.481836	2.90967	0.00701515	28	0.147102	0.717546	Pearson's product-moment correlation	two.sided
IL15	NUDT15	0.215853	1.16976	0.251957	28	-0.156594	0.534553	Pearson's product-moment correlation	two.sided
IL15	PKN2	0.133816	0.714516	0.480823	28	-0.237923	0.471361	Pearson's product-moment correlation	two.sided
IL15	WNK1	0.10924	0.581524	0.56554	28	-0.261313	0.451731	Pearson's product-moment correlation	two.sided
IL15	KPNA2	-0.0774036	-0.410814	0.684336	28	-0.425799	0.29098	Pearson's product-moment correlation	two.sided
IL15	CD36	0.163352	0.876146	0.388406	28	-0.209231	0.494518	Pearson's product-moment correlation	two.sided
IL15	MBL2	0.156897	0.840632	0.407676	28	-0.215557	0.489497	Pearson's product-moment correlation	two.sided
IL15	LBP	0.148503	0.794614	0.433522	28	-0.223737	0.482935	Pearson's product-moment correlation	two.sided
IL15	CD5L	-0.107831	-0.573936	0.570593	28	-0.450596	0.262641	Pearson's product-moment correlation	two.sided
IL15	CTSV	-0.283677	-1.56538	0.128726	28	-0.584237	0.0853108	Pearson's product-moment correlation	two.sided
IL15	FYN	0.12202	0.650528	0.520654	28	-0.249205	0.46198	Pearson's product-moment correlation	two.sided
IL15	CXCL10	-0.248716	-1.35878	0.185062	28	-0.558905	0.122532	Pearson's product-moment correlation	two.sided
IL15	CRP	-0.187301	-1.00896	0.321635	28	-0.512956	0.185485	Pearson's product-moment correlation	two.sided
IL15	MFAP4	0.304231	1.68995	0.102144	28	-0.0629364	0.598862	Pearson's product-moment correlation	two.sided
IL15	DNASE1L2	-0.0583516	-0.309295	0.759387	28	-0.410002	0.308401	Pearson's product-moment correlation	two.sided
IL15	LRRC15	0.0648649	0.343957	0.733448	28	-0.302473	0.415426	Pearson's product-moment correlation	two.sided
IL15	PCDHAC1	0.230117	1.25124	0.2212	28	-0.141918	0.545188	Pearson's product-moment correlation	two.sided
IL15	AMY1A	0.123224	0.65705	0.516514	28	-0.248057	0.462942	Pearson's product-moment correlation	two.sided
IL15	RCN1	-0.0535591	-0.283815	0.77864	28	-0.405994	0.312745	Pearson's product-moment correlation	two.sided
IL15	CLPSL1	0.113315	0.603496	0.551037	28	-0.257464	0.455009	Pearson's product-moment correlation	two.sided
IL15	GZMK	0.00783735	0.0414726	0.967213	28	-0.35343	0.36707	Pearson's product-moment correlation	two.sided
IL15	GSTM3	0.271209	1.49098	0.147147	28	-0.0987049	0.575269	Pearson's product-moment correlation	two.sided
IL15	12-HETE	-0.171329	-0.920196	0.365331	28	-0.500693	0.201369	Pearson's product-moment correlation	two.sided
IL15	12,13-DiHOME	0.0599749	0.317929	0.752897	28	-0.306926	0.411356	Pearson's product-moment correlation	two.sided
IL15	14-HDHA	-0.0761249	-0.403987	0.689291	28	-0.424745	0.292157	Pearson's product-moment correlation	two.sided
IL15	18-HETE	-0.193357	-1.04283	0.305947	28	-0.517572	0.17941	Pearson's product-moment correlation	two.sided
IL15	9,10-DiHOME	0.088282	0.468975	0.642718	28	-0.280922	0.434725	Pearson's product-moment correlation	two.sided
IL15	12-KETE	-0.0145928	-0.0772262	0.938993	28	-0.372902	0.347503	Pearson's product-moment correlation	two.sided
IL15	Arg	0.28588	1.57862	0.125656	28	-0.0829308	0.585814	Pearson's product-moment correlation	two.sided
IL15	Citrulline	0.213551	1.15669	0.257174	28	-0.158947	0.532826	Pearson's product-moment correlation	two.sided
IL15	Hydroxyproline	0.19705	1.06354	0.296622	28	-0.175692	0.520377	Pearson's product-moment correlation	two.sided
IL15	Thr	0.157564	0.844299	0.405659	28	-0.214904	0.490017	Pearson's product-moment correlation	two.sided
CCL27	LPA 22:0	0.364065	2.0684	0.047951	28	0.00436878	0.640346	Pearson's product-moment correlation	two.sided
CCL27	LPA 22:2	0.16945	0.9098	0.370693	28	-0.203226	0.499241	Pearson's product-moment correlation	two.sided
CCL27	LPS 18:0	0.660389	4.65353	7.14892e-05	28	0.393815	0.824496	Pearson's product-moment correlation	two.sided
CCL27	LPS 20:0	0.351205	1.98484	0.0570387	28	-0.0103774	0.631563	Pearson's product-moment correlation	two.sided
CCL27	PIP1 36:1	0.133672	0.713732	0.481301	28	-0.238062	0.471247	Pearson's product-moment correlation	two.sided
CCL27	PIP2 32:1	0.257386	1.40944	0.169714	28	-0.113398	0.565241	Pearson's product-moment correlation	two.sided
CCL27	HNRNPA1	0.534493	3.34638	0.00234468	28	0.215773	0.750286	Pearson's product-moment correlation	two.sided
CCL27	CCL8	0.062957	0.3338	0.741018	28	-0.304212	0.41384	Pearson's product-moment correlation	two.sided
CCL27	SAA1	-0.176027	-0.946221	0.352131	28	-0.504314	0.196718	Pearson's product-moment correlation	two.sided
CCL27	GIPC1	0.460553	2.74553	0.0104336	28	0.120233	0.704011	Pearson's product-moment correlation	two.sided
CCL27	CCL7	-0.0173525	-0.0918348	0.927483	28	-0.375276	0.345074	Pearson's product-moment correlation	two.sided
CCL27	STX8	0.574866	3.71758	0.0008912	28	0.27065	0.774692	Pearson's product-moment correlation	two.sided
CCL27	DNAJB9	-0.34752	-1.96114	0.0598774	28	-0.629034	0.0145735	Pearson's product-moment correlation	two.sided
CCL27	COL11A2	0.246939	1.34844	0.188325	28	-0.124397	0.557601	Pearson's product-moment correlation	two.sided
CCL27	RRM1	0.0102506	0.0542438	0.957126	28	-0.351316	0.369157	Pearson's product-moment correlation	two.sided
CCL27	TYMP	0.558185	3.55981	0.00134889	28	0.247734	0.764679	Pearson's product-moment correlation	two.sided
CCL27	CHAD	0.355783	2.01444	0.05366	28	-0.00514558	0.634698	Pearson's product-moment correlation	two.sided
CCL27	LTB4R	0.297556	1.64922	0.110279	28	-0.0702433	0.594134	Pearson's product-moment correlation	two.sided
CCL27	DPYSL2	0.0742129	0.393783	0.696724	28	-0.293915	0.423168	Pearson's product-moment correlation	two.sided
CCL27	CROT	0.39971	2.30741	0.0286392	28	0.0460755	0.664315	Pearson's product-moment correlation	two.sided
CCL27	NMRAL1	0.57156	3.68579	0.000969177	28	0.266081	0.772715	Pearson's product-moment correlation	two.sided
CCL27	CFLAR	-0.0254386	-0.134652	0.89385	28	-0.382205	0.337928	Pearson's product-moment correlation	two.sided
CCL27	SULT2B1	-0.367329	-2.08982	0.045838	28	-0.642563	-0.00813675	Pearson's product-moment correlation	two.sided
CCL27	SH3GLB2	0.483716	2.92449	0.00676531	28	0.1495	0.718733	Pearson's product-moment correlation	two.sided
CCL27	SAA2	-0.14903	-0.7975	0.431872	28	-0.483348	0.223224	Pearson's product-moment correlation	two.sided
CCL27	HSPA1B	-0.313833	-1.74901	0.0912453	28	-0.605627	0.0523559	Pearson's product-moment correlation	two.sided
CCL27	CPPED1	0.543728	3.42818	0.0018992	28	0.22815	0.755921	Pearson's product-moment correlation	two.sided
CCL27	FCGRT	-0.15338	-0.821329	0.418398	28	-0.486752	0.21899	Pearson's product-moment correlation	two.sided
CCL27	USP4	0.502911	3.07883	0.00461776	28	0.174205	0.730776	Pearson's product-moment correlation	two.sided
CCL27	NUDT15	0.495229	3.01637	0.00539427	28	0.164268	0.725973	Pearson's product-moment correlation	two.sided
CCL27	PKN2	0.0092833	0.0491247	0.961169	28	-0.352164	0.368321	Pearson's product-moment correlation	two.sided
CCL27	WNK1	0.460565	2.74562	0.0104313	28	0.120248	0.704018	Pearson's product-moment correlation	two.sided
CCL27	KPNA2	-0.341485	-1.92254	0.064765	28	-0.624878	0.0214191	Pearson's product-moment correlation	two.sided
CCL27	CD36	-0.0569975	-0.302094	0.764813	28	-0.408871	0.30963	Pearson's product-moment correlation	two.sided
CCL27	MBL2	0.186287	1.0033	0.324308	28	-0.186499	0.512182	Pearson's product-moment correlation	two.sided
CCL27	LBP	-0.302069	-1.67673	0.104727	28	-0.597333	0.0653071	Pearson's product-moment correlation	two.sided
CCL27	CD5L	-0.0581761	-0.308361	0.76009	28	-0.409855	0.30856	Pearson's product-moment correlation	two.sided
CCL27	CTSV	-0.121693	-0.648759	0.52178	28	-0.461719	0.249516	Pearson's product-moment correlation	two.sided
CCL27	FYN	0.646208	4.48059	0.000114554	28	0.372708	0.81641	Pearson's product-moment correlation	two.sided
CCL27	CXCL10	-0.526984	-3.28111	0.00277094	28	-0.745681	-0.205784	Pearson's product-moment correlation	two.sided
CCL27	CRP	-0.259888	-1.42413	0.165458	28	-0.567063	0.110751	Pearson's product-moment correlation	two.sided
CCL27	MFAP4	-0.0679425	-0.360351	0.721289	28	-0.417981	0.299662	Pearson's product-moment correlation	two.sided
CCL27	DNASE1L2	-0.266492	-1.46305	0.154589	28	-0.571858	0.103737	Pearson's product-moment correlation	two.sided
CCL27	LRRC15	0.301499	1.67324	0.105417	28	-0.0659321	0.596929	Pearson's product-moment correlation	two.sided
CCL27	PCDHAC1	0.264268	1.44992	0.15819	28	-0.106103	0.570246	Pearson's product-moment correlation	two.sided
CCL27	AMY1A	0.427493	2.50225	0.0184553	28	0.0794622	0.682629	Pearson's product-moment correlation	two.sided
CCL27	RCN1	0.0731347	0.388032	0.700927	28	-0.294905	0.422278	Pearson's product-moment correlation	two.sided
CCL27	CLPSL1	-0.317904	-1.77423	0.0869006	28	-0.608483	0.0478448	Pearson's product-moment correlation	two.sided
CCL27	GZMK	0.317947	1.7745	0.0868556	28	-0.0477972	0.608513	Pearson's product-moment correlation	two.sided
CCL27	GSTM3	0.0312316	0.165343	0.869862	28	-0.332782	0.387145	Pearson's product-moment correlation	two.sided
CCL27	12-HETE	0.269692	1.48199	0.149512	28	-0.100325	0.574173	Pearson's product-moment correlation	two.sided
CCL27	12,13-DiHOME	0.143591	0.767768	0.449052	28	-0.228499	0.479077	Pearson's product-moment correlation	two.sided
CCL27	14-HDHA	0.400664	2.31397	0.0282263	28	0.0472091	0.66495	Pearson's product-moment correlation	two.sided
CCL27	18-HETE	0.0790219	0.419457	0.678083	28	-0.289489	0.427131	Pearson's product-moment correlation	two.sided
CCL27	9,10-DiHOME	0.0986608	0.524624	0.603974	28	-0.27125	0.443178	Pearson's product-moment correlation	two.sided
CCL27	12-KETE	0.1657	0.889091	0.381529	28	-0.206922	0.496339	Pearson's product-moment correlation	two.sided
CCL27	Arg	0.397322	2.29103	0.0296944	28	0.0432421	0.662726	Pearson's product-moment correlation	two.sided
CCL27	Citrulline	0.320176	1.78835	0.0845462	28	-0.0453215	0.610073	Pearson's product-moment correlation	two.sided
CCL27	Hydroxyproline	0.130273	0.695266	0.492619	28	-0.241322	0.468552	Pearson's product-moment correlation	two.sided
CCL27	Thr	0.306851	1.706	0.0990777	28	-0.0600576	0.600712	Pearson's product-moment correlation	two.sided
IFNE	LPA 22:0	-0.383833	-2.19953	0.0362624	28	-0.653705	-0.0273447	Pearson's product-moment correlation	two.sided
IFNE	LPA 22:2	-0.429641	-2.51766	0.0178129	28	-0.684031	-0.0820756	Pearson's product-moment correlation	two.sided
IFNE	LPS 18:0	-0.381966	-2.187	0.0372571	28	-0.652451	-0.0251585	Pearson's product-moment correlation	two.sided
IFNE	LPS 20:0	-0.32121	-1.79479	0.0834907	28	-0.610796	0.0441713	Pearson's product-moment correlation	two.sided
IFNE	PIP1 36:1	0.20674	1.11812	0.273016	28	-0.165884	0.527705	Pearson's product-moment correlation	two.sided
IFNE	PIP2 32:1	-0.173989	-0.934921	0.357823	28	-0.502744	0.198738	Pearson's product-moment correlation	two.sided
IFNE	HNRNPA1	-0.541132	-3.40501	0.00201631	28	-0.75434	-0.224661	Pearson's product-moment correlation	two.sided
IFNE	CCL8	0.340066	1.9135	0.0659583	28	-0.023024	0.623898	Pearson's product-moment correlation	two.sided
IFNE	SAA1	0.545015	3.43971	0.00184335	28	0.229884	0.756704	Pearson's product-moment correlation	two.sided
IFNE	GIPC1	-0.350775	-1.98207	0.0573646	28	-0.631268	0.0108679	Pearson's product-moment correlation	two.sided
IFNE	CCL7	0.389559	2.23816	0.0333441	28	0.0340716	0.657544	Pearson's product-moment correlation	two.sided
IFNE	STX8	-0.454157	-2.6974	0.0117005	28	-0.699908	-0.112254	Pearson's product-moment correlation	two.sided
IFNE	DNAJB9	0.340168	1.91415	0.0658723	28	-0.0229092	0.623968	Pearson's product-moment correlation	two.sided
IFNE	COL11A2	-0.212415	-1.15024	0.259773	28	-0.531974	0.160106	Pearson's product-moment correlation	two.sided
IFNE	RRM1	-0.244181	-1.33242	0.193466	28	-0.555576	0.127286	Pearson's product-moment correlation	two.sided
IFNE	TYMP	-0.446139	-2.63781	0.0134683	28	-0.694742	-0.102315	Pearson's product-moment correlation	two.sided
IFNE	CHAD	-0.287573	-1.58881	0.123334	28	-0.587024	0.0810983	Pearson's product-moment correlation	two.sided
IFNE	LTB4R	-0.267946	-1.47165	0.152266	28	-0.572911	0.102187	Pearson's product-moment correlation	two.sided
IFNE	DPYSL2	0.0764522	0.405735	0.688022	28	-0.291856	0.425015	Pearson's product-moment correlation	two.sided
IFNE	CROT	-0.166157	-0.891612	0.380199	28	-0.496693	0.206472	Pearson's product-moment correlation	two.sided
IFNE	NMRAL1	-0.429846	-2.51913	0.0177524	28	-0.684165	-0.0823258	Pearson's product-moment correlation	two.sided
IFNE	CFLAR	-0.183993	-0.99051	0.330408	28	-0.510427	0.188791	Pearson's product-moment correlation	two.sided
IFNE	SULT2B1	0.605922	4.03035	0.000387345	28	0.314253	0.793069	Pearson's product-moment correlation	two.sided
IFNE	SH3GLB2	-0.344962	-1.94474	0.0619131	28	-0.627274	0.0174801	Pearson's product-moment correlation	two.sided
IFNE	SAA2	0.476962	2.87152	0.0076995	28	0.140905	0.714462	Pearson's product-moment correlation	two.sided
IFNE	HSPA1B	0.514891	3.17822	0.00359783	28	0.189837	0.738221	Pearson's product-moment correlation	two.sided
IFNE	CPPED1	-0.34449	-1.94173	0.0622937	28	-0.626949	0.0180146	Pearson's product-moment correlation	two.sided
IFNE	FCGRT	-0.219579	-1.19097	0.243664	28	-0.537341	0.152776	Pearson's product-moment correlation	two.sided
IFNE	USP4	-0.342646	-1.92994	0.0638018	28	-0.625678	0.0201054	Pearson's product-moment correlation	two.sided
IFNE	NUDT15	-0.508597	-3.1257	0.00410651	28	-0.734316	-0.181603	Pearson's product-moment correlation	two.sided
IFNE	PKN2	-0.028405	-0.150366	0.881554	28	-0.384737	0.335295	Pearson's product-moment correlation	two.sided
IFNE	WNK1	-0.498878	-3.04592	0.00501261	28	-0.728257	-0.168979	Pearson's product-moment correlation	two.sided
IFNE	KPNA2	0.304084	1.68905	0.102318	28	-0.0630977	0.598758	Pearson's product-moment correlation	two.sided
IFNE	CD36	-0.114946	-0.612294	0.545284	28	-0.456318	0.255922	Pearson's product-moment correlation	two.sided
IFNE	MBL2	-0.31569	-1.7605	0.089243	28	-0.606931	0.0502996	Pearson's product-moment correlation	two.sided
IFNE	LBP	0.554515	3.52596	0.00147344	28	0.242738	0.762463	Pearson's product-moment correlation	two.sided
IFNE	CD5L	-0.263122	-1.44317	0.160069	28	-0.569414	0.10732	Pearson's product-moment correlation	two.sided
IFNE	CTSV	-0.0772755	-0.41013	0.684832	28	-0.425693	0.291098	Pearson's product-moment correlation	two.sided
IFNE	FYN	-0.402317	-2.32536	0.0275222	28	-0.666048	-0.0491758	Pearson's product-moment correlation	two.sided
IFNE	CXCL10	0.444238	2.6238	0.0139188	28	0.0999679	0.693513	Pearson's product-moment correlation	two.sided
IFNE	CRP	0.317413	1.77118	0.0874161	28	-0.0483898	0.608139	Pearson's product-moment correlation	two.sided
IFNE	MFAP4	0.730952	5.66775	4.49092e-06	28	0.503194	0.863759	Pearson's product-moment correlation	two.sided
IFNE	DNASE1L2	0.415221	2.41519	0.0225048	28	0.0646183	0.674579	Pearson's product-moment correlation	two.sided
IFNE	LRRC15	-0.390431	-2.24408	0.0329167	28	-0.658128	-0.0350992	Pearson's product-moment correlation	two.sided
IFNE	PCDHAC1	-0.225779	-1.22638	0.230271	28	-0.541964	0.146399	Pearson's product-moment correlation	two.sided
IFNE	AMY1A	-0.302111	-1.67698	0.104677	28	-0.597363	0.0652609	Pearson's product-moment correlation	two.sided
IFNE	RCN1	-0.323029	-1.80614	0.0816581	28	-0.612067	0.0421451	Pearson's product-moment correlation	two.sided
IFNE	CLPSL1	0.588271	3.84936	0.000628413	28	0.289319	0.782665	Pearson's product-moment correlation	two.sided
IFNE	GZMK	-0.279003	-1.53739	0.135422	28	-0.580884	0.0903479	Pearson's product-moment correlation	two.sided
IFNE	GSTM3	0.0625271	0.331511	0.742727	28	-0.304604	0.413482	Pearson's product-moment correlation	two.sided
IFNE	12-HETE	-0.495655	-3.0198	0.0053485	28	-0.72624	-0.164817	Pearson's product-moment correlation	two.sided
IFNE	12,13-DiHOME	-0.268199	-1.47315	0.151865	28	-0.573094	0.101918	Pearson's product-moment correlation	two.sided
IFNE	14-HDHA	-0.587763	-3.84428	0.000636968	28	-0.782364	-0.288607	Pearson's product-moment correlation	two.sided
IFNE	18-HETE	-0.498958	-3.04657	0.00500448	28	-0.728307	-0.169083	Pearson's product-moment correlation	two.sided
IFNE	9,10-DiHOME	-0.208515	-1.12816	0.268828	28	-0.529042	0.16408	Pearson's product-moment correlation	two.sided
IFNE	12-KETE	-0.267936	-1.47159	0.152282	28	-0.572904	0.102198	Pearson's product-moment correlation	two.sided
IFNE	Arg	-0.169402	-0.909538	0.370829	28	-0.499205	0.203273	Pearson's product-moment correlation	two.sided
IFNE	Citrulline	-0.353004	-1.99645	0.0556917	28	-0.632796	0.00832407	Pearson's product-moment correlation	two.sided
IFNE	Hydroxyproline	-0.259542	-1.4221	0.166042	28	-0.566811	0.111117	Pearson's product-moment correlation	two.sided
IFNE	Thr	-0.511355	-3.14863	0.00387648	28	-0.736029	-0.185205	Pearson's product-moment correlation	two.sided
CCL21	LPA 22:0	-0.0985835	-0.524208	0.604259	28	-0.443115	0.271322	Pearson's product-moment correlation	two.sided
CCL21	LPA 22:2	-0.0306598	-0.162313	0.872225	28	-0.386658	0.333291	Pearson's product-moment correlation	two.sided
CCL21	LPS 18:0	-0.168179	-0.902781	0.374343	28	-0.498259	0.204479	Pearson's product-moment correlation	two.sided
CCL21	LPS 20:0	-0.0485817	-0.257374	0.798772	28	-0.401818	0.31724	Pearson's product-moment correlation	two.sided
CCL21	PIP1 36:1	-0.096665	-0.51391	0.611347	28	-0.441557	0.273116	Pearson's product-moment correlation	two.sided
CCL21	PIP2 32:1	0.223476	1.2132	0.235188	28	-0.148772	0.540249	Pearson's product-moment correlation	two.sided
CCL21	HNRNPA1	-0.0170872	-0.0904301	0.928589	28	-0.375048	0.345308	Pearson's product-moment correlation	two.sided
CCL21	CCL8	0.0210056	0.111176	0.91227	28	-0.341851	0.378411	Pearson's product-moment correlation	two.sided
CCL21	SAA1	-0.204847	-1.10743	0.277531	28	-0.526277	0.167807	Pearson's product-moment correlation	two.sided
CCL21	GIPC1	0.0124766	0.0660251	0.947827	28	-0.349363	0.371078	Pearson's product-moment correlation	two.sided
CCL21	CCL7	-0.0430991	-0.228271	0.821094	28	-0.397201	0.322173	Pearson's product-moment correlation	two.sided
CCL21	STX8	0.143793	0.768873	0.448406	28	-0.228303	0.479236	Pearson's product-moment correlation	two.sided
CCL21	DNAJB9	-0.0441441	-0.233817	0.816828	28	-0.398082	0.321234	Pearson's product-moment correlation	two.sided
CCL21	COL11A2	0.282091	1.55587	0.13097	28	-0.0870219	0.583101	Pearson's product-moment correlation	two.sided
CCL21	RRM1	0.0118241	0.0625715	0.950552	28	-0.349936	0.370515	Pearson's product-moment correlation	two.sided
CCL21	TYMP	0.0873749	0.464119	0.646151	28	-0.281764	0.433983	Pearson's product-moment correlation	two.sided
CCL21	CHAD	0.0517348	0.274122	0.786003	28	-0.314394	0.404465	Pearson's product-moment correlation	two.sided
CCL21	LTB4R	-0.122829	-0.654911	0.517869	28	-0.462627	0.248433	Pearson's product-moment correlation	two.sided
CCL21	DPYSL2	0.298079	1.6524	0.109625	28	-0.0696727	0.594505	Pearson's product-moment correlation	two.sided
CCL21	CROT	-0.0369948	-0.195892	0.846109	28	-0.392039	0.327641	Pearson's product-moment correlation	two.sided
CCL21	NMRAL1	0.205816	1.1129	0.275215	28	-0.166824	0.527008	Pearson's product-moment correlation	two.sided
CCL21	CFLAR	0.0958497	0.509535	0.61437	28	-0.273877	0.440894	Pearson's product-moment correlation	two.sided
CCL21	SULT2B1	-0.0887294	-0.471371	0.641028	28	-0.43509	0.280507	Pearson's product-moment correlation	two.sided
CCL21	SH3GLB2	0.120515	0.642389	0.525846	28	-0.250636	0.460778	Pearson's product-moment correlation	two.sided
CCL21	SAA2	-0.209254	-1.13233	0.267098	28	-0.529598	0.163328	Pearson's product-moment correlation	two.sided
CCL21	HSPA1B	-0.0931906	-0.495273	0.624272	28	-0.43873	0.276357	Pearson's product-moment correlation	two.sided
CCL21	CPPED1	-0.17421	-0.936145	0.357203	28	-0.502915	0.198519	Pearson's product-moment correlation	two.sided
CCL21	FCGRT	-0.0122942	-0.0650595	0.948589	28	-0.37092	0.349523	Pearson's product-moment correlation	two.sided
CCL21	USP4	0.131584	0.702385	0.488238	28	-0.240066	0.469592	Pearson's product-moment correlation	two.sided
CCL21	NUDT15	-0.116626	-0.621367	0.539384	28	-0.457666	0.254329	Pearson's product-moment correlation	two.sided
CCL21	PKN2	0.0296472	0.156947	0.876413	28	-0.334191	0.385796	Pearson's product-moment correlation	two.sided
CCL21	WNK1	0.006224	0.032935	0.97396	28	-0.354841	0.365673	Pearson's product-moment correlation	two.sided
CCL21	KPNA2	-0.0540061	-0.286191	0.776838	28	-0.406369	0.31234	Pearson's product-moment correlation	two.sided
CCL21	CD36	0.137459	0.734336	0.46885	28	-0.234419	0.474243	Pearson's product-moment correlation	two.sided
CCL21	MBL2	0.158077	0.847114	0.404115	28	-0.214403	0.490417	Pearson's product-moment correlation	two.sided
CCL21	LBP	-0.150144	-0.803598	0.428399	28	-0.484221	0.222141	Pearson's product-moment correlation	two.sided
CCL21	CD5L	0.0616677	0.326937	0.746147	28	-0.305386	0.412766	Pearson's product-moment correlation	two.sided
CCL21	CTSV	-0.147558	-0.789446	0.436486	28	-0.482194	0.224654	Pearson's product-moment correlation	two.sided
CCL21	FYN	0.022043	0.116669	0.907955	28	-0.340934	0.3793	Pearson's product-moment correlation	two.sided
CCL21	CXCL10	-0.307311	-1.70883	0.0985467	28	-0.601037	0.0595516	Pearson's product-moment correlation	two.sided
CCL21	CRP	-0.225641	-1.22559	0.230562	28	-0.541862	0.14654	Pearson's product-moment correlation	two.sided
CCL21	MFAP4	0.0293029	0.155123	0.877837	28	-0.334498	0.385502	Pearson's product-moment correlation	two.sided
CCL21	DNASE1L2	-0.0504411	-0.267249	0.791236	28	-0.40338	0.315563	Pearson's product-moment correlation	two.sided
CCL21	LRRC15	-0.0810679	-0.430388	0.670208	28	-0.428813	0.287601	Pearson's product-moment correlation	two.sided
CCL21	PCDHAC1	0.0324088	0.171581	0.865001	28	-0.331734	0.388146	Pearson's product-moment correlation	two.sided
CCL21	AMY1A	-0.216702	-1.17459	0.250053	28	-0.535188	0.155725	Pearson's product-moment correlation	two.sided
CCL21	RCN1	-0.193737	-1.04496	0.304981	28	-0.51786	0.179028	Pearson's product-moment correlation	two.sided
CCL21	CLPSL1	-0.120349	-0.641488	0.526422	28	-0.460645	0.250794	Pearson's product-moment correlation	two.sided
CCL21	GZMK	0.0604861	0.320649	0.750857	28	-0.306461	0.411782	Pearson's product-moment correlation	two.sided
CCL21	GSTM3	0.263564	1.44577	0.159343	28	-0.106851	0.569734	Pearson's product-moment correlation	two.sided
CCL21	12-HETE	-0.059249	-0.314068	0.755797	28	-0.410751	0.307586	Pearson's product-moment correlation	two.sided
CCL21	12,13-DiHOME	-0.095398	-0.507112	0.616047	28	-0.440527	0.274299	Pearson's product-moment correlation	two.sided
CCL21	14-HDHA	-0.102224	-0.543766	0.590907	28	-0.446065	0.267912	Pearson's product-moment correlation	two.sided
CCL21	18-HETE	-0.0870513	-0.462388	0.647377	28	-0.433718	0.282064	Pearson's product-moment correlation	two.sided
CCL21	9,10-DiHOME	-0.105749	-0.562727	0.578099	28	-0.448916	0.264601	Pearson's product-moment correlation	two.sided
CCL21	12-KETE	0.00313216	0.0165739	0.986894	28	-0.357541	0.362992	Pearson's product-moment correlation	two.sided
CCL21	Arg	0.146353	0.782856	0.440283	28	-0.225823	0.481248	Pearson's product-moment correlation	two.sided
CCL21	Citrulline	-0.138709	-0.741144	0.464777	28	-0.47523	0.233215	Pearson's product-moment correlation	two.sided
CCL21	Hydroxyproline	0.150073	0.803211	0.428619	28	-0.22221	0.484165	Pearson's product-moment correlation	two.sided
CCL21	Thr	0.309297	1.72104	0.0962782	28	-0.0573645	0.602437	Pearson's product-moment correlation	two.sided
CCL2	LPA 22:0	-0.210648	-1.14023	0.26385	28	-0.530647	0.161908	Pearson's product-moment correlation	two.sided
CCL2	LPA 22:2	-0.294004	-1.62766	0.1148	28	-0.591609	0.0741158	Pearson's product-moment correlation	two.sided
CCL2	LPS 18:0	-0.0828121	-0.439711	0.663522	28	-0.430245	0.285989	Pearson's product-moment correlation	two.sided
CCL2	LPS 20:0	-0.135109	-0.721544	0.476558	28	-0.472384	0.236681	Pearson's product-moment correlation	two.sided
CCL2	PIP1 36:1	0.259393	1.42122	0.166294	28	-0.111275	0.566703	Pearson's product-moment correlation	two.sided
CCL2	PIP2 32:1	0.107385	0.571531	0.5722	28	-0.263062	0.450235	Pearson's product-moment correlation	two.sided
CCL2	HNRNPA1	-0.194346	-1.04837	0.303434	28	-0.518324	0.178416	Pearson's product-moment correlation	two.sided
CCL2	CCL8	-0.181974	-0.979266	0.335834	28	-0.508881	0.190804	Pearson's product-moment correlation	two.sided
CCL2	SAA1	-0.0716931	-0.380343	0.706561	28	-0.421086	0.296227	Pearson's product-moment correlation	two.sided
CCL2	GIPC1	0.0449714	0.238207	0.813455	28	-0.32049	0.39878	Pearson's product-moment correlation	two.sided
CCL2	CCL7	-0.165579	-0.888425	0.381881	28	-0.496246	0.207041	Pearson's product-moment correlation	two.sided
CCL2	STX8	-0.266867	-1.46527	0.153987	28	-0.57213	0.103337	Pearson's product-moment correlation	two.sided
CCL2	DNAJB9	-0.062727	-0.332575	0.741932	28	-0.413648	0.304422	Pearson's product-moment correlation	two.sided
CCL2	COL11A2	0.222101	1.20535	0.238155	28	-0.150185	0.539224	Pearson's product-moment correlation	two.sided
CCL2	RRM1	0.164759	0.883901	0.384277	28	-0.207848	0.49561	Pearson's product-moment correlation	two.sided
CCL2	TYMP	-0.210664	-1.14032	0.263814	28	-0.530659	0.161892	Pearson's product-moment correlation	two.sided
CCL2	CHAD	0.1973	1.06495	0.295998	28	-0.17544	0.520567	Pearson's product-moment correlation	two.sided
CCL2	LTB4R	-0.203653	-1.1007	0.280402	28	-0.525375	0.169017	Pearson's product-moment correlation	two.sided
CCL2	DPYSL2	-0.110197	-0.586683	0.562118	28	-0.452502	0.26041	Pearson's product-moment correlation	two.sided
CCL2	CROT	-0.192049	-1.03551	0.309294	28	-0.516577	0.180724	Pearson's product-moment correlation	two.sided
CCL2	NMRAL1	-0.156917	-0.840745	0.407614	28	-0.489513	0.215537	Pearson's product-moment correlation	two.sided
CCL2	CFLAR	-0.304626	-1.69236	0.101677	28	-0.599141	0.0625029	Pearson's product-moment correlation	two.sided
CCL2	SULT2B1	0.00811107	0.0429212	0.966069	28	-0.35319	0.367307	Pearson's product-moment correlation	two.sided
CCL2	SH3GLB2	-0.0784715	-0.416516	0.680208	28	-0.426678	0.289996	Pearson's product-moment correlation	two.sided
CCL2	SAA2	-0.0425006	-0.225095	0.82354	28	-0.396696	0.32271	Pearson's product-moment correlation	two.sided
CCL2	HSPA1B	-0.0442942	-0.234613	0.816216	28	-0.398209	0.321099	Pearson's product-moment correlation	two.sided
CCL2	CPPED1	-0.0874052	-0.464282	0.646036	28	-0.434008	0.281736	Pearson's product-moment correlation	two.sided
CCL2	FCGRT	-0.203023	-1.09714	0.281925	28	-0.524899	0.169656	Pearson's product-moment correlation	two.sided
CCL2	USP4	-0.213658	-1.1573	0.256928	28	-0.532907	0.158837	Pearson's product-moment correlation	two.sided
CCL2	NUDT15	-0.328484	-1.84029	0.0763477	28	-0.61587	0.0360516	Pearson's product-moment correlation	two.sided
CCL2	PKN2	-0.212417	-1.15026	0.259768	28	-0.531976	0.160104	Pearson's product-moment correlation	two.sided
CCL2	WNK1	-0.324388	-1.81463	0.0803092	28	-0.613016	0.0406293	Pearson's product-moment correlation	two.sided
CCL2	KPNA2	-0.21658	-1.1739	0.250325	28	-0.535097	0.15585	Pearson's product-moment correlation	two.sided
CCL2	CD36	-0.109687	-0.583932	0.563941	28	-0.452091	0.260892	Pearson's product-moment correlation	two.sided
CCL2	MBL2	-0.341688	-1.92383	0.064596	28	-0.625018	0.0211899	Pearson's product-moment correlation	two.sided
CCL2	LBP	-0.108104	-0.575406	0.569613	28	-0.450816	0.262384	Pearson's product-moment correlation	two.sided
CCL2	CD5L	0.014613	0.077333	0.938909	28	-0.347486	0.372919	Pearson's product-moment correlation	two.sided
CCL2	CTSV	-0.15024	-0.804123	0.4281	28	-0.484296	0.222048	Pearson's product-moment correlation	two.sided
CCL2	FYN	-0.235188	-1.28041	0.210906	28	-0.548944	0.136661	Pearson's product-moment correlation	two.sided
CCL2	CXCL10	-0.0227826	-0.120586	0.90488	28	-0.379933	0.34028	Pearson's product-moment correlation	two.sided
CCL2	CRP	-0.156293	-0.837313	0.409507	28	-0.489026	0.216147	Pearson's product-moment correlation	two.sided
CCL2	MFAP4	0.329915	1.84929	0.0749995	28	-0.0344484	0.616865	Pearson's product-moment correlation	two.sided
CCL2	DNASE1L2	0.0755259	0.40079	0.691616	28	-0.292708	0.424251	Pearson's product-moment correlation	two.sided
CCL2	LRRC15	0.0397197	0.210343	0.834923	28	-0.325203	0.394346	Pearson's product-moment correlation	two.sided
CCL2	PCDHAC1	-0.124463	-0.663757	0.512275	28	-0.463929	0.246876	Pearson's product-moment correlation	two.sided
CCL2	AMY1A	-0.0743584	-0.39456	0.696157	28	-0.423288	0.293781	Pearson's product-moment correlation	two.sided
CCL2	RCN1	-0.265124	-1.45497	0.156797	28	-0.570866	0.105193	Pearson's product-moment correlation	two.sided
CCL2	CLPSL1	-0.0148079	-0.0783644	0.938096	28	-0.373087	0.347314	Pearson's product-moment correlation	two.sided
CCL2	GZMK	0.17424	0.936315	0.357117	28	-0.198489	0.502938	Pearson's product-moment correlation	two.sided
CCL2	GSTM3	0.524047	3.25588	0.00295495	28	0.201895	0.743874	Pearson's product-moment correlation	two.sided
CCL2	12-HETE	-0.129524	-0.691199	0.495132	28	-0.467957	0.24204	Pearson's product-moment correlation	two.sided
CCL2	12,13-DiHOME	0.0990842	0.526897	0.602415	28	-0.270854	0.443521	Pearson's product-moment correlation	two.sided
CCL2	14-HDHA	-0.159469	-0.854771	0.399933	28	-0.491501	0.213039	Pearson's product-moment correlation	two.sided
CCL2	18-HETE	-0.0786459	-0.417448	0.679535	28	-0.426822	0.289835	Pearson's product-moment correlation	two.sided
CCL2	9,10-DiHOME	0.0623698	0.330674	0.743353	28	-0.304747	0.413351	Pearson's product-moment correlation	two.sided
CCL2	12-KETE	0.142248	0.760437	0.45335	28	-0.229798	0.47802	Pearson's product-moment correlation	two.sided
CCL2	Arg	-0.0491238	-0.260253	0.796573	28	-0.402274	0.316751	Pearson's product-moment correlation	two.sided
CCL2	Citrulline	-0.149507	-0.800109	0.430384	28	-0.483722	0.222761	Pearson's product-moment correlation	two.sided
CCL2	Hydroxyproline	0.0168066	0.0889446	0.929759	28	-0.345555	0.374806	Pearson's product-moment correlation	two.sided
CCL2	Thr	-0.215059	-1.16525	0.253748	28	-0.533958	0.157406	Pearson's product-moment correlation	two.sided
PF4	LPA 22:0	0.219436	1.19015	0.24398	28	-0.152923	0.537233	Pearson's product-moment correlation	two.sided
PF4	LPA 22:2	0.0533099	0.282491	0.779645	28	-0.31297	0.405786	Pearson's product-moment correlation	two.sided
PF4	LPS 18:0	0.731068	5.66968	4.46751e-06	28	0.50338	0.863823	Pearson's product-moment correlation	two.sided
PF4	LPS 20:0	0.549653	3.48158	0.00165377	28	0.236146	0.759519	Pearson's product-moment correlation	two.sided
PF4	PIP1 36:1	0.157008	0.841244	0.407339	28	-0.215448	0.489584	Pearson's product-moment correlation	two.sided
PF4	PIP2 32:1	0.377621	2.15796	0.0396571	28	0.0200838	0.649525	Pearson's product-moment correlation	two.sided
PF4	HNRNPA1	0.315216	1.75757	0.0897506	28	-0.0508245	0.606599	Pearson's product-moment correlation	two.sided
PF4	CCL8	0.18779	1.01169	0.320348	28	-0.184995	0.51333	Pearson's product-moment correlation	two.sided
PF4	SAA1	-0.332554	-1.86591	0.0725623	28	-0.618698	0.0314878	Pearson's product-moment correlation	two.sided
PF4	GIPC1	0.556692	3.54601	0.00139839	28	0.2457	0.763779	Pearson's product-moment correlation	two.sided
PF4	CCL7	0.0844186	0.448301	0.657386	28	-0.284503	0.431563	Pearson's product-moment correlation	two.sided
PF4	STX8	0.336348	1.88989	0.069166	28	-0.0272199	0.621327	Pearson's product-moment correlation	two.sided
PF4	DNAJB9	-0.392478	-2.25797	0.0319315	28	-0.659496	-0.0375127	Pearson's product-moment correlation	two.sided
PF4	COL11A2	0.187371	1.00935	0.32145	28	-0.185414	0.51301	Pearson's product-moment correlation	two.sided
PF4	RRM1	-0.0796329	-0.42272	0.675728	28	-0.427634	0.288925	Pearson's product-moment correlation	two.sided
PF4	TYMP	0.549711	3.48211	0.00165151	28	0.236224	0.759555	Pearson's product-moment correlation	two.sided
PF4	CHAD	0.52854	3.29455	0.00267746	28	0.207849	0.746637	Pearson's product-moment correlation	two.sided
PF4	LTB4R	0.182662	0.983098	0.333978	28	-0.190118	0.509409	Pearson's product-moment correlation	two.sided
PF4	DPYSL2	0.00476054	0.0251907	0.980082	28	-0.356119	0.364405	Pearson's product-moment correlation	two.sided
PF4	CROT	0.739913	5.82019	2.97209e-06	28	0.517627	0.868633	Pearson's product-moment correlation	two.sided
PF4	NMRAL1	0.557151	3.55025	0.00138301	28	0.246325	0.764056	Pearson's product-moment correlation	two.sided
PF4	CFLAR	0.111689	0.594726	0.556803	28	-0.259002	0.453702	Pearson's product-moment correlation	two.sided
PF4	SULT2B1	-0.428017	-2.50601	0.0182967	28	-0.682971	-0.0800996	Pearson's product-moment correlation	two.sided
PF4	SH3GLB2	0.671013	4.78885	4.93993e-05	28	0.409815	0.83051	Pearson's product-moment correlation	two.sided
PF4	SAA2	-0.32181	-1.79854	0.082882	28	-0.611216	0.0435024	Pearson's product-moment correlation	two.sided
PF4	HSPA1B	-0.36326	-2.06313	0.0484837	28	-0.639798	-0.00344125	Pearson's product-moment correlation	two.sided
PF4	CPPED1	0.290536	1.60668	0.119345	28	-0.0778854	0.589139	Pearson's product-moment correlation	two.sided
PF4	FCGRT	-0.197023	-1.06339	0.296689	28	-0.520357	0.175719	Pearson's product-moment correlation	two.sided
PF4	USP4	0.696169	5.13149	1.93596e-05	28	0.44835	0.844604	Pearson's product-moment correlation	two.sided
PF4	NUDT15	0.592352	3.89042	0.000563284	28	0.295048	0.78508	Pearson's product-moment correlation	two.sided
PF4	PKN2	-0.0381139	-0.201826	0.841512	28	-0.392987	0.326641	Pearson's product-moment correlation	two.sided
PF4	WNK1	0.368705	2.09888	0.04497	28	0.00972771	0.643496	Pearson's product-moment correlation	two.sided
PF4	KPNA2	-0.422627	-2.46753	0.0199821	28	-0.679445	-0.0735579	Pearson's product-moment correlation	two.sided
PF4	CD36	0.175119	0.941188	0.354658	28	-0.197618	0.503615	Pearson's product-moment correlation	two.sided
PF4	MBL2	0.0619767	0.328581	0.744917	28	-0.305105	0.413024	Pearson's product-moment correlation	two.sided
PF4	LBP	-0.333964	-1.87481	0.071285	28	-0.619676	0.0299028	Pearson's product-moment correlation	two.sided
PF4	CD5L	-0.282889	-1.56065	0.129838	28	-0.583672	0.0861618	Pearson's product-moment correlation	two.sided
PF4	CTSV	-0.258213	-1.41429	0.168299	28	-0.565844	0.112524	Pearson's product-moment correlation	two.sided
PF4	FYN	0.0956585	0.508509	0.61508	28	-0.274055	0.440739	Pearson's product-moment correlation	two.sided
PF4	CXCL10	-0.560492	-3.58125	0.00127538	28	-0.76607	-0.250883	Pearson's product-moment correlation	two.sided
PF4	CRP	-0.570818	-3.67869	0.000987485	28	-0.772271	-0.265057	Pearson's product-moment correlation	two.sided
PF4	MFAP4	-0.151803	-0.812686	0.423255	28	-0.485519	0.220527	Pearson's product-moment correlation	two.sided
PF4	DNASE1L2	-0.494184	-3.00794	0.0055081	28	-0.725318	-0.162921	Pearson's product-moment correlation	two.sided
PF4	LRRC15	0.367333	2.08985	0.0458355	28	0.00814126	0.642566	Pearson's product-moment correlation	two.sided
PF4	PCDHAC1	0.56458	3.61953	0.00115367	28	0.256479	0.76853	Pearson's product-moment correlation	two.sided
PF4	AMY1A	0.0331591	0.175558	0.861905	28	-0.331065	0.388784	Pearson's product-moment correlation	two.sided
PF4	RCN1	0.340068	1.91351	0.0659569	28	-0.0230221	0.623899	Pearson's product-moment correlation	two.sided
PF4	CLPSL1	-0.392145	-2.25571	0.0320901	28	-0.659273	-0.0371197	Pearson's product-moment correlation	two.sided
PF4	GZMK	0.353371	1.99882	0.0554198	28	-0.00790445	0.633048	Pearson's product-moment correlation	two.sided
PF4	GSTM3	0.271634	1.49351	0.146489	28	-0.0982503	0.575576	Pearson's product-moment correlation	two.sided
PF4	12-HETE	0.00418934	0.0221681	0.982471	28	-0.356618	0.363909	Pearson's product-moment correlation	two.sided
PF4	12,13-DiHOME	0.294173	1.62868	0.114581	28	-0.0739313	0.59173	Pearson's product-moment correlation	two.sided
PF4	14-HDHA	0.159981	0.857583	0.398404	28	-0.212539	0.491899	Pearson's product-moment correlation	two.sided
PF4	18-HETE	0.0619846	0.328623	0.744885	28	-0.305098	0.41303	Pearson's product-moment correlation	two.sided
PF4	9,10-DiHOME	0.279236	1.53879	0.135081	28	-0.0900965	0.581052	Pearson's product-moment correlation	two.sided
PF4	12-KETE	0.261431	1.4332	0.162872	28	-0.109116	0.568185	Pearson's product-moment correlation	two.sided
PF4	Arg	0.291649	1.6134	0.117872	28	-0.0766767	0.589933	Pearson's product-moment correlation	two.sided
PF4	Citrulline	0.426074	2.4921	0.0188902	28	0.0777381	0.681701	Pearson's product-moment correlation	two.sided
PF4	Hydroxyproline	0.461343	2.75151	0.0102855	28	0.121221	0.704516	Pearson's product-moment correlation	two.sided
PF4	Thr	0.360385	2.04435	0.0504247	28	0.00013359	0.63784	Pearson's product-moment correlation	two.sided
CCL4L1	LPA 22:0	0.26296	1.44221	0.160337	28	-0.107493	0.569296	Pearson's product-moment correlation	two.sided
CCL4L1	LPA 22:2	0.0878826	0.466838	0.644228	28	-0.281293	0.434398	Pearson's product-moment correlation	two.sided
CCL4L1	LPS 18:0	0.44052	2.59652	0.0148359	28	0.0953892	0.691106	Pearson's product-moment correlation	two.sided
CCL4L1	LPS 20:0	0.198717	1.07291	0.292474	28	-0.17401	0.521641	Pearson's product-moment correlation	two.sided
CCL4L1	PIP1 36:1	0.0582263	0.308628	0.759889	28	-0.308515	0.409897	Pearson's product-moment correlation	two.sided
CCL4L1	PIP2 32:1	0.623704	4.2222	0.000230971	28	0.339784	0.803439	Pearson's product-moment correlation	two.sided
CCL4L1	HNRNPA1	0.284914	1.57281	0.126995	28	-0.0839748	0.585123	Pearson's product-moment correlation	two.sided
CCL4L1	CCL8	0.0216068	0.114359	0.909769	28	-0.341319	0.378926	Pearson's product-moment correlation	two.sided
CCL4L1	SAA1	-0.211035	-1.14242	0.262954	28	-0.530937	0.161514	Pearson's product-moment correlation	two.sided
CCL4L1	GIPC1	0.936638	14.1485	2.78764e-14	28	0.869913	0.969692	Pearson's product-moment correlation	two.sided
CCL4L1	CCL7	-0.0221559	-0.117267	0.907486	28	-0.379397	0.340834	Pearson's product-moment correlation	two.sided
CCL4L1	STX8	0.277404	1.52785	0.137769	28	-0.0920658	0.579735	Pearson's product-moment correlation	two.sided
CCL4L1	DNAJB9	-0.276722	-1.52378	0.13878	28	-0.579244	0.0927991	Pearson's product-moment correlation	two.sided
CCL4L1	COL11A2	0.167329	0.898085	0.376798	28	-0.205317	0.497601	Pearson's product-moment correlation	two.sided
CCL4L1	RRM1	-0.0623134	-0.330374	0.743577	28	-0.413304	0.304798	Pearson's product-moment correlation	two.sided
CCL4L1	TYMP	0.414117	2.40743	0.0229023	28	0.0632905	0.673852	Pearson's product-moment correlation	two.sided
CCL4L1	CHAD	0.545048	3.44001	0.00184194	28	0.229928	0.756724	Pearson's product-moment correlation	two.sided
CCL4L1	LTB4R	0.0758259	0.402391	0.690452	28	-0.292432	0.424499	Pearson's product-moment correlation	two.sided
CCL4L1	DPYSL2	-0.0213691	-0.1131	0.910758	28	-0.378723	0.341529	Pearson's product-moment correlation	two.sided
CCL4L1	CROT	0.15451	0.827528	0.414935	28	-0.217888	0.487635	Pearson's product-moment correlation	two.sided
CCL4L1	NMRAL1	0.174117	0.935634	0.357462	28	-0.198611	0.502844	Pearson's product-moment correlation	two.sided
CCL4L1	CFLAR	0.0300402	0.159029	0.874787	28	-0.333842	0.38613	Pearson's product-moment correlation	two.sided
CCL4L1	SULT2B1	-0.227978	-1.23898	0.225641	28	-0.5436	0.144129	Pearson's product-moment correlation	two.sided
CCL4L1	SH3GLB2	0.346665	1.95565	0.0605519	28	-0.0155457	0.628446	Pearson's product-moment correlation	two.sided
CCL4L1	SAA2	-0.134715	-0.719401	0.477856	28	-0.472073	0.23706	Pearson's product-moment correlation	two.sided
CCL4L1	HSPA1B	-0.1857	-1.00003	0.325862	28	-0.511733	0.187086	Pearson's product-moment correlation	two.sided
CCL4L1	CPPED1	0.0481535	0.2551	0.80051	28	-0.317626	0.401458	Pearson's product-moment correlation	two.sided
CCL4L1	FCGRT	-0.0302513	-0.160148	0.873914	28	-0.38631	0.333654	Pearson's product-moment correlation	two.sided
CCL4L1	USP4	0.387813	2.22636	0.0342128	28	0.0320177	0.656376	Pearson's product-moment correlation	two.sided
CCL4L1	NUDT15	0.242751	1.32413	0.196169	28	-0.12878	0.554524	Pearson's product-moment correlation	two.sided
CCL4L1	PKN2	-0.0871035	-0.462667	0.647179	28	-0.433761	0.282016	Pearson's product-moment correlation	two.sided
CCL4L1	WNK1	0.197774	1.06761	0.294814	28	-0.174961	0.520927	Pearson's product-moment correlation	two.sided
CCL4L1	KPNA2	-0.235206	-1.28052	0.210869	28	-0.548958	0.136642	Pearson's product-moment correlation	two.sided
CCL4L1	CD36	-0.182577	-0.982623	0.334208	28	-0.509343	0.190203	Pearson's product-moment correlation	two.sided
CCL4L1	MBL2	-0.237031	-1.29104	0.207246	28	-0.550307	0.134744	Pearson's product-moment correlation	two.sided
CCL4L1	LBP	-0.358218	-2.03024	0.0519288	28	-0.636361	0.00235553	Pearson's product-moment correlation	two.sided
CCL4L1	CD5L	-0.216342	-1.17255	0.250858	28	-0.534919	0.156093	Pearson's product-moment correlation	two.sided
CCL4L1	CTSV	-0.0202639	-0.107248	0.915357	28	-0.377775	0.342506	Pearson's product-moment correlation	two.sided
CCL4L1	FYN	0.10528	0.560201	0.579797	28	-0.265042	0.448536	Pearson's product-moment correlation	two.sided
CCL4L1	CXCL10	-0.250571	-1.36959	0.1817	28	-0.560264	0.120584	Pearson's product-moment correlation	two.sided
CCL4L1	CRP	-0.356324	-2.01794	0.0532719	28	-0.635068	0.00452682	Pearson's product-moment correlation	two.sided
CCL4L1	MFAP4	-0.074274	-0.39411	0.696486	28	-0.423219	0.293858	Pearson's product-moment correlation	two.sided
CCL4L1	DNASE1L2	-0.251637	-1.37581	0.179787	28	-0.561044	0.119462	Pearson's product-moment correlation	two.sided
CCL4L1	LRRC15	0.426624	2.49603	0.0187208	28	0.0784053	0.682061	Pearson's product-moment correlation	two.sided
CCL4L1	PCDHAC1	0.210833	1.14128	0.263422	28	-0.16172	0.530785	Pearson's product-moment correlation	two.sided
CCL4L1	AMY1A	0.248495	1.35749	0.185466	28	-0.122764	0.558743	Pearson's product-moment correlation	two.sided
CCL4L1	RCN1	0.364013	2.06806	0.0479852	28	0.00430896	0.64031	Pearson's product-moment correlation	two.sided
CCL4L1	CLPSL1	-0.281903	-1.55474	0.131239	28	-0.582965	0.0872254	Pearson's product-moment correlation	two.sided
CCL4L1	GZMK	0.900284	10.9438	1.26746e-11	28	0.799246	0.951832	Pearson's product-moment correlation	two.sided
CCL4L1	GSTM3	0.178688	0.960997	0.34478	28	-0.194074	0.50636	Pearson's product-moment correlation	two.sided
CCL4L1	12-HETE	0.245818	1.34192	0.190403	28	-0.125572	0.556778	Pearson's product-moment correlation	two.sided
CCL4L1	12,13-DiHOME	0.102051	0.542836	0.591538	28	-0.268074	0.445925	Pearson's product-moment correlation	two.sided
CCL4L1	14-HDHA	0.412255	2.39438	0.0235859	28	0.0610534	0.672624	Pearson's product-moment correlation	two.sided
CCL4L1	18-HETE	-0.116608	-0.621271	0.539447	28	-0.457651	0.254346	Pearson's product-moment correlation	two.sided
CCL4L1	9,10-DiHOME	-0.00627883	-0.0332251	0.973731	28	-0.365721	0.354793	Pearson's product-moment correlation	two.sided
CCL4L1	12-KETE	0.401883	2.32236	0.0277056	28	0.0486593	0.66576	Pearson's product-moment correlation	two.sided
CCL4L1	Arg	0.159565	0.855297	0.399647	28	-0.212946	0.491575	Pearson's product-moment correlation	two.sided
CCL4L1	Citrulline	0.066147	0.350786	0.728375	28	-0.301302	0.416491	Pearson's product-moment correlation	two.sided
CCL4L1	Hydroxyproline	0.286407	1.58179	0.124929	28	-0.0823603	0.586191	Pearson's product-moment correlation	two.sided
CCL4L1	Thr	0.101366	0.539156	0.594041	28	-0.268716	0.445371	Pearson's product-moment correlation	two.sided
CXCL5	LPA 22:0	-0.0104605	-0.0553549	0.956249	28	-0.369338	0.351132	Pearson's product-moment correlation	two.sided
CXCL5	LPA 22:2	-0.129262	-0.689777	0.496012	28	-0.467749	0.24229	Pearson's product-moment correlation	two.sided
CXCL5	LPS 18:0	0.104546	0.556252	0.582457	28	-0.265732	0.447943	Pearson's product-moment correlation	two.sided
CXCL5	LPS 20:0	0.148924	0.796916	0.432206	28	-0.223328	0.483264	Pearson's product-moment correlation	two.sided
CXCL5	PIP1 36:1	0.108336	0.576653	0.568781	28	-0.262166	0.451002	Pearson's product-moment correlation	two.sided
CXCL5	PIP2 32:1	0.36199	2.05483	0.0493337	28	0.00197911	0.638934	Pearson's product-moment correlation	two.sided
CXCL5	HNRNPA1	0.00365894	0.0193614	0.98469	28	-0.357081	0.363449	Pearson's product-moment correlation	two.sided
CXCL5	CCL8	0.00339637	0.017972	0.985789	28	-0.35731	0.363221	Pearson's product-moment correlation	two.sided
CXCL5	SAA1	-0.0325253	-0.172199	0.86452	28	-0.388245	0.33163	Pearson's product-moment correlation	two.sided
CXCL5	GIPC1	-0.00893398	-0.0472761	0.962629	28	-0.368019	0.35247	Pearson's product-moment correlation	two.sided
CXCL5	CCL7	-0.0299636	-0.158624	0.875104	28	-0.386065	0.33391	Pearson's product-moment correlation	two.sided
CXCL5	STX8	-0.112758	-0.600489	0.55301	28	-0.454561	0.257992	Pearson's product-moment correlation	two.sided
CXCL5	DNAJB9	-0.174971	-0.940365	0.355073	28	-0.503501	0.197765	Pearson's product-moment correlation	two.sided
CXCL5	COL11A2	0.650925	4.53719	9.81863e-05	28	0.379698	0.819107	Pearson's product-moment correlation	two.sided
CXCL5	RRM1	-0.142202	-0.760189	0.453495	28	-0.477984	0.229842	Pearson's product-moment correlation	two.sided
CXCL5	TYMP	-0.0834092	-0.442903	0.661239	28	-0.430735	0.285437	Pearson's product-moment correlation	two.sided
CXCL5	CHAD	0.493166	2.99975	0.00562085	28	0.161611	0.72468	Pearson's product-moment correlation	two.sided
CXCL5	LTB4R	-0.0835066	-0.443424	0.660866	28	-0.430815	0.285347	Pearson's product-moment correlation	two.sided
CXCL5	DPYSL2	-0.063365	-0.335971	0.739397	28	-0.414179	0.30384	Pearson's product-moment correlation	two.sided
[truncated: 1,901 more rows]
